# Supplementary material for: Transcriptome analysis of differentially expressed circRNAs miRNAs and mRNAs during the challenge of coccidiosis
Source: Front Immunol. 2022 Nov 15;13:910860. doi: 10.3389/fimmu.2022.910860 (PMC9706185; doi:10.3389/fimmu.2022.910860)
Supplement: Supplementary file 1 [file Table_1.xls]

## Sheet: Table 2
ID	ISF_readcount	NSF_readcount	log2FoldChange	pvalue
novel_circ_0000017	2.41484	3.90974	-0.30956	0.52365
novel_circ_0000021	5.19906	15.0136	-0.48631	0.28728
novel_circ_0000034	4.09219	7.18653	-0.51654	0.2562
novel_circ_0000038	4.06304	6.26268	-0.3684	0.42405
novel_circ_0000039	11.4855	18.1045	-0.47123	0.26264
novel_circ_0000040	12.6284	9.53572	0.36514	0.34875
novel_circ_0000051	49.7126	47.2099	0.032336	0.94669
novel_circ_0000068	7.66944	3.34221	0.82961	0.067975
novel_circ_0000070	3.49474	3.81189	-0.046869	0.92101
novel_circ_0000090	2.00787	4.394	-0.57539	0.23334
novel_circ_0000092	16.5652	16.3363	0.055543	0.87101
novel_circ_0000093	8.19447	4.671	0.6475	0.14578
novel_circ_0000097	3.00675	8.08623	-0.85456	0.069949
novel_circ_0000113	110.506	118.917	-0.092326	0.76424
novel_circ_0000119	3.65057	4.58668	-0.22768	0.62848
novel_circ_0000129	9.38253	8.59567	0.13061	0.76601
novel_circ_0000131	3.88435	5.24343	-0.17507	0.71223
novel_circ_0000178	7.02332	5.57864	0.23598	0.57111
novel_circ_0000192	21.5146	27.0266	-0.29292	0.30806
novel_circ_0000193	31.2726	29.9954	0.046475	0.87674
novel_circ_0000203	64.5488	48.3924	0.40772	0.14702
novel_circ_0000207	3.98816	3.52964	0.059044	0.90024
novel_circ_0000216	22.3075	24.7172	-0.11183	0.72385
novel_circ_0000233	16.6195	17.7268	-0.038902	0.91769
novel_circ_0000247	8.56691	6.0784	0.45505	0.27831
novel_circ_0000248	5.4781	5.96702	-0.042319	0.92524
novel_circ_0000258	2.59967	4.14254	-0.23652	0.61954
novel_circ_0000259	10.5166	7.56744	0.28132	0.56236
novel_circ_0000262	2.92173	4.05192	-0.28821	0.54014
novel_circ_0000266	7.05239	5.15561	0.37302	0.37374
novel_circ_0000274	10.2442	7.62998	0.22176	0.62322
novel_circ_0000281	4.31406	4.46387	-0.062788	0.88912
novel_circ_0000325	2.7226	3.61886	-0.1647	0.73463
novel_circ_0000338	4.67296	2.53594	0.4323	0.36251
novel_circ_0000343	4.52346	2.97179	0.22782	0.63859
novel_circ_0000352	13.2028	10.9659	0.21514	0.54482
novel_circ_0000353	40.3659	38.7673	0.037296	0.89354
novel_circ_0000358	4.80442	6.03827	-0.22175	0.63526
novel_circ_0000359	5.49798	6.15177	-0.083903	0.85856
novel_circ_0000363	53.1903	47.2933	0.14871	0.5391
novel_circ_0000369	4.78084	3.73993	0.2749	0.56232
novel_circ_0000374	5.70738	5.33546	0.089121	0.83803
novel_circ_0000375	14.2104	18.2629	-0.29522	0.42943
novel_circ_0000417	3.2792	2.988	0.090006	0.8529
novel_circ_0000429	42.2934	38.2453	0.1462	0.59047
novel_circ_0000430	38.8303	44.2753	-0.14138	0.69969
novel_circ_0000438	4.30399	3.27783	0.21034	0.66531
novel_circ_0000453	4.59351	3.08072	0.22608	0.63324
novel_circ_0000459	12.0733	12.3833	-0.098809	0.79745
novel_circ_0000465	11.2272	11.8851	-0.023022	0.95421
novel_circ_0000484	7.4774	8.84702	-0.19456	0.63745
novel_circ_0000495	11.3885	12.4598	-0.12739	0.7478
novel_circ_0000519	1.82447	4.79136	-0.74915	0.11736
novel_circ_0000536	0.866557	2.91779	-0.6412	0.18267
novel_circ_0000543	13.206	16.9609	-0.25416	0.4735
novel_circ_0000563	4.27865	4.00351	0.016466	0.97222
novel_circ_0000570	9.97903	10.5827	-0.095676	0.80747
novel_circ_0000586	17.1719	16.8187	-0.0077164	0.98414
novel_circ_0000588	11.5985	11.2585	-0.0076214	0.9857
novel_circ_0000647	11.7103	14.3067	-0.225	0.55431
novel_circ_0000652	25.1211	24.8111	-0.024691	0.94224
novel_circ_0000654	4.69896	10.1521	-0.85589	0.040356
novel_circ_0000656	8.24571	12.1693	-0.39653	0.31147
novel_circ_0000682	3.04456	4.10137	-0.22707	0.63818
novel_circ_0000684	7.13511	2.53768	0.82659	0.080117
novel_circ_0000685	28.211	39.3593	-0.44087	0.12589
novel_circ_0000697	11.1784	8.80492	0.2528	0.49951
novel_circ_0000705	27.736	37.1806	-0.38862	0.15687
novel_circ_0000714	9.19635	10.1778	-0.11268	0.79833
novel_circ_0000722	8.41794	8.90767	-0.055243	0.89494
novel_circ_0000734	0.629717	3.09763	-0.88916	0.065543
novel_circ_0000739	20.2994	11.503	0.55477	0.22011
novel_circ_0000772	11.6869	8.39449	0.34964	0.42004
novel_circ_0000806	5.29404	5.11654	-0.0057717	0.99003
novel_circ_0000808	5.0791	8.51882	-0.44173	0.33389
novel_circ_0000809	5.53011	3.55763	0.52376	0.25556
novel_circ_0000810	1.76633	3.45978	-0.47901	0.32415
novel_circ_0000836	8.89033	3.63787	0.8701	0.054478
novel_circ_0000840	2.78171	8.79011	-0.93897	0.050201
novel_circ_0000850	9.33588	10.6917	-0.09238	0.82789
novel_circ_0000884	2.3746	4.56137	-0.44702	0.35703
novel_circ_0000887	316.001	317.003	-0.0062736	0.97582
novel_circ_0000895	22.7607	71.1865	-1.3118	0.00091462
novel_circ_0000898	8.45742	7.004	0.1626	0.70584
novel_circ_0000905	23.5155	29.1884	-0.28603	0.34529
novel_circ_0000908	21.8901	34.1818	-0.57169	0.043081
novel_circ_0000917	15.4603	14.9432	0.052294	0.88001
novel_circ_0000928	4.35503	5.34724	-0.2466	0.57978
novel_circ_0000931	4.55647	4.48148	-0.052871	0.9102
novel_circ_0000946	6.20551	11.631	-0.63761	0.13381
novel_circ_0000966	7.20366	5.05426	0.34298	0.42623
novel_circ_0000968	21.4649	27.3668	-0.29865	0.37541
novel_circ_0000971	10.3709	13.7698	-0.25205	0.55206
novel_circ_0000975	14.0025	14.9884	-0.0663	0.84974
novel_circ_0000987	11.739	9.15528	0.19496	0.64284
novel_circ_0000988	8.04734	9.63463	-0.24328	0.54479
novel_circ_0000989	2.87442	3.52789	-0.1628	0.73743
novel_circ_0000990	28.2252	27.2503	0.057445	0.86007
novel_circ_0000999	4.163	4.47145	-0.12739	0.78697
novel_circ_0001004	2.57617	4.624	-0.42664	0.37477
novel_circ_0001009	7.34125	5.1906	0.28288	0.52739
novel_circ_0001014	9.66568	7.87875	0.18713	0.66391
novel_circ_0001015	3.73165	4.10546	-0.10769	0.82153
novel_circ_0001050	6.31579	10.2473	-0.47361	0.26698
novel_circ_0001057	31.5586	34.0319	-0.093596	0.77533
novel_circ_0001059	5.37592	2.82437	0.52508	0.26041
novel_circ_0001068	11.63	11.3939	0.04329	0.92443
novel_circ_0001089	3.87964	5.7958	-0.35284	0.42949
novel_circ_0001090	5.74585	1.83241	0.84188	0.076625
novel_circ_0001091	2.85482	6.36824	-0.67773	0.15143
novel_circ_0001098	89.2143	83.8116	0.060467	0.84191
novel_circ_0001113	11.1855	9.91036	0.16039	0.66441
novel_circ_0001124	23.559	27.3267	-0.20159	0.56674
novel_circ_0001138	2.90357	4.27119	-0.32281	0.49943
novel_circ_0001141	18.7468	13.9515	0.32914	0.42632
novel_circ_0001151	2.49352	4.0322	-0.32806	0.4996
novel_circ_0001161	10.1396	8.4507	0.18707	0.63018
novel_circ_0001162	5.71658	8.90416	-0.42439	0.3434
novel_circ_0001165	11.1022	11.611	-0.058487	0.87514
novel_circ_0001171	3.02719	3.75486	-0.16838	0.72363
novel_circ_0001172	4.16686	4.50573	-0.015044	0.97447
novel_circ_0001177	16.9814	9.96855	0.57877	0.17752
novel_circ_0001181	37.3471	36.633	0.046498	0.86823
novel_circ_0001182	23.6113	22.9912	0.036066	0.90842
novel_circ_0001190	9.77663	9.01696	0.013318	0.97317
novel_circ_0001200	13.9584	15.0271	-0.12057	0.73017
novel_circ_0001205	2.57617	10.5207	-1.2395	0.0081943
novel_circ_0001210	3.73635	3.68278	0.019778	0.96709
novel_circ_0001222	8.91306	3.28343	0.97439	0.034923
novel_circ_0001289	5.25863	3.6275	0.36406	0.43621
novel_circ_0001290	5.38135	10.1089	-0.57092	0.22909
novel_circ_0001305	0	3.38816	-1.3814	0.0037414
novel_circ_0001306	3.89375	1.70097	0.60509	0.21239
novel_circ_0001335	8.40617	9.68923	-0.18029	0.65884
novel_circ_0001343	2.68019	6.43529	-0.70994	0.13687
novel_circ_0001350	3.23659	4.81143	-0.3659	0.42884
novel_circ_0001353	4.99972	7.09147	-0.34489	0.44367
novel_circ_0001362	20.0634	14.7968	0.35228	0.3056
novel_circ_0001368	21.8101	21.0796	0.067522	0.84304
novel_circ_0001397	3.94412	7.20741	-0.58682	0.2129
novel_circ_0001415	16.3276	16.2022	0.02346	0.95297
novel_circ_0001420	3.22719	3.91802	-0.11608	0.80723
novel_circ_0001423	1.42076	4.20447	-0.62794	0.19451
novel_circ_0001428	2.34873	3.04643	-0.18712	0.69719
novel_circ_0001430	30.6898	27.0317	0.16558	0.54827
novel_circ_0001435	27.7058	18.1902	0.5175	0.13062
novel_circ_0001461	13.9437	8.04261	0.62893	0.097603
novel_circ_0001482	125.349	118.904	0.055473	0.86373
novel_circ_0001486	25.5291	21.4898	0.24945	0.43921
novel_circ_0001495	19.7145	13.3624	0.50113	0.12452
novel_circ_0001502	2.27322	3.86134	-0.30915	0.52308
novel_circ_0001509	7.01799	13.9547	-0.64164	0.1614
novel_circ_0001513	7.49951	11.6587	-0.48052	0.22154
novel_circ_0001536	6.48266	7.33079	-0.1339	0.75533
novel_circ_0001546	12.7125	10.1171	0.32257	0.38753
novel_circ_0001548	42.1942	54.8408	-0.32017	0.25247
novel_circ_0001549	5.58456	7.72269	-0.35023	0.44098
novel_circ_0001554	11.1129	5.81248	0.65844	0.1401
novel_circ_0001569	1.87648	4.08994	-0.59096	0.2192
novel_circ_0001570	5.49241	8.2529	-0.40118	0.3378
novel_circ_0001599	0.577705	3.35014	-1.0406	0.031936
novel_circ_0001600	3.59626	4.40368	-0.16495	0.73232
novel_circ_0001633	5.73482	6.50761	-0.12253	0.77011
novel_circ_0001640	9.70878	7.8434	0.1644	0.70342
novel_circ_0001642	14.3559	10.5136	0.35184	0.33789
novel_circ_0001644	14.412	15.7549	-0.080576	0.84317
novel_circ_0001646	3.02085	4.50048	-0.30235	0.52067
novel_circ_0001651	36.9907	38.9016	-0.0549	0.84455
novel_circ_0001671	0.678458	2.45744	-0.71148	0.13714
novel_circ_0001672	4.28969	3.40753	0.17046	0.711
novel_circ_0001674	4.83669	1.23584	1.0574	0.028426
novel_circ_0001675	10.8281	11.4719	-0.038543	0.91997
novel_circ_0001701	1.6474	2.56777	-0.25786	0.59469
novel_circ_0001706	2.90357	3.41033	-0.19263	0.68806
novel_circ_0001724	5.42466	6.11503	-0.17239	0.6896
novel_circ_0001737	8.59501	9.17324	-0.03448	0.93892
novel_circ_0001739	8.53314	5.69375	0.41629	0.32019
novel_circ_0001742	7.68987	10.3669	-0.32205	0.41909
novel_circ_0001744	5.35611	1.59483	0.83697	0.084094
novel_circ_0001747	1.93789	2.74657	-0.22743	0.63994
novel_circ_0001753	7.10353	6.26968	0.13497	0.76581
novel_circ_0001754	7.12627	13.8088	-0.63511	0.15998
novel_circ_0001787	15.3462	19.8654	-0.28395	0.45033
novel_circ_0001788	10.7267	8.26258	0.30456	0.45297
novel_circ_0001800	33.1616	34.8713	-0.054851	0.83369
novel_circ_0001810	1.14601	2.86694	-0.57107	0.24015
novel_circ_0001813	6.20224	5.21054	0.1727	0.70761
novel_circ_0001820	6.36453	5.76432	0.057222	0.89836
novel_circ_0001826	11.0691	14.0366	-0.24195	0.52881
novel_circ_0001850	0	4.09927	-1.5969	0.00094668
novel_circ_0001851	1.43016	4.82729	-0.71934	0.13817
novel_circ_0001856	4.03384	5.77119	-0.26252	0.58215
novel_circ_0001857	3.29801	6.47857	-0.53482	0.25722
novel_circ_0001865	35.0003	40.4534	-0.15043	0.66971
novel_circ_0001873	6.20157	3.49267	0.41119	0.38023
novel_circ_0001882	6.96661	4.98474	0.37399	0.3751
novel_circ_0001883	9.91355	9.46342	0.00030406	0.99938
novel_circ_0001894	0.852457	3.089	-0.64143	0.1797
novel_circ_0001932	3.07593	2.69747	0.10914	0.81995
novel_circ_0001941	1827.79	1390.78	0.35657	0.21586
novel_circ_0001946	4.02444	7.42247	-0.49759	0.2976
novel_circ_0001955	16.8345	23.7415	-0.42532	0.17937
novel_circ_0001990	7.8395	9.36627	-0.26076	0.5203
novel_circ_0002000	10.8202	6.79989	0.55186	0.16496
novel_circ_0002001	10.182	2.17869	1.499	0.00059357
novel_circ_0002002	1.79703	3.26885	-0.36666	0.45078
novel_circ_0002009	18.0421	19.0424	-0.087951	0.79838
novel_circ_0002010	4.28108	6.54598	-0.30723	0.52334
novel_circ_0002015	24.3009	28.8209	-0.15983	0.71107
novel_circ_0002017	5.51208	3.68592	0.41222	0.36752
novel_circ_0002025	4.54477	4.82146	-0.1127	0.80045
novel_circ_0002031	10.1828	6.06464	0.4988	0.26248
novel_circ_0002044	13.9529	15.0573	-0.062993	0.8574
novel_circ_0002046	8.57324	3.33078	1.0472	0.018927
novel_circ_0002052	5.68138	7.09206	-0.22489	0.60814
novel_circ_0002059	15.3547	12.6939	0.18076	0.62715
novel_circ_0002068	7.65854	11.6974	-0.41729	0.30813
novel_circ_0002085	11.7051	11.6587	0.013223	0.97198
novel_circ_0002102	4.8887	2.53558	0.48957	0.29702
novel_circ_0002104	27.9847	25.6776	0.12436	0.67048
novel_circ_0002107	4.52489	7.13742	-0.38776	0.4092
novel_circ_0002110	4.37547	6.08949	-0.29576	0.52148
novel_circ_0002114	7.55542	4.39121	0.5277	0.25149
novel_circ_0002115	4.96671	3.68488	0.27401	0.56332
novel_circ_0002117	11.4688	7.27739	0.42391	0.35228
novel_circ_0002122	5.6325	4.06055	0.24495	0.58682
novel_circ_0002128	55.0992	50.5444	0.11714	0.67233
novel_circ_0002136	5.35468	2.93855	0.49911	0.28759
novel_circ_0002142	7.19262	10.8687	-0.39021	0.3428
novel_circ_0002152	6.22204	5.59823	0.16152	0.72837
novel_circ_0002153	0.577705	3.2678	-0.9094	0.059427
novel_circ_0002174	4.8746	2.99838	0.41472	0.36677
novel_circ_0002176	5.92212	9.42236	-0.44196	0.32477
novel_circ_0002180	18.0219	20.0778	-0.10313	0.79675
novel_circ_0002186	31.9184	40.1153	-0.29932	0.30577
novel_circ_0002192	10.7785	7.77004	0.29769	0.46342
novel_circ_0002198	5.78206	6.03864	-0.012709	0.97822
novel_circ_0002225	7.05096	6.3932	0.11701	0.78529
novel_circ_0002263	3.60796	5.52568	-0.40356	0.39054
novel_circ_0002268	3.94106	6.6134	-0.4968	0.26049
novel_circ_0002269	10.4227	13.1439	-0.21415	0.58783
novel_circ_0002288	0	3.38991	-1.3814	0.0037403
novel_circ_0002298	4.7313	1.81689	0.81345	0.090205
novel_circ_0002310	5.54278	4.93354	0.083996	0.8462
novel_circ_0002312	3.02719	1.29392	0.58127	0.23186
novel_circ_0002317	5.4523	11.8299	-0.90336	0.027482
novel_circ_0002324	7.56256	11.3405	-0.49945	0.19529
novel_circ_0002325	4.24958	1.88851	0.59313	0.2184
novel_circ_0002350	14.6204	19.2132	-0.30952	0.38689
novel_circ_0002351	9.36885	21.0355	-0.85863	0.039321
novel_circ_0002357	1.58599	4.20132	-0.67219	0.16645
novel_circ_0002358	6.0055	5.56685	0.073952	0.87145
novel_circ_0002371	3.72218	6.38141	-0.39757	0.41017
novel_circ_0002392	2.32586	5.13753	-0.5914	0.22337
novel_circ_0002397	52.2064	52.6129	-0.01403	0.95768
novel_circ_0002406	9.18155	9.64106	-0.016721	0.97188
novel_circ_0002414	10.3684	9.8328	-0.010612	0.97836
novel_circ_0002426	2.94304	4.78927	-0.36171	0.44496
novel_circ_0002451	5.51371	2.41009	0.7424	0.11185
novel_circ_0002452	33.7447	32.0397	0.079057	0.79922
novel_circ_0002455	4.15516	5.34199	-0.2512	0.58178
novel_circ_0002462	16.4041	12.1558	0.32942	0.38673
novel_circ_0002481	7.25546	4.79136	0.52764	0.21969
novel_circ_0002493	6.27625	8.72607	-0.31493	0.45575
novel_circ_0002494	8.87209	9.79512	-0.09752	0.8129
novel_circ_0002509	0.678458	2.87697	-0.88957	0.065605
novel_circ_0002512	12.899	15.4827	-0.23042	0.49251
novel_circ_0002529	14.0987	14.6425	-0.027045	0.94425
novel_circ_0002542	4.0205	0.601824	0.98586	0.042606
novel_circ_0002548	2.7414	3.10837	-0.10651	0.82395
novel_circ_0002561	7.27283	15.4316	-0.85267	0.029891
novel_circ_0002586	6.27875	12.0711	-0.68844	0.092336
novel_circ_0002591	4.28192	3.401	0.23119	0.61725
novel_circ_0002594	8.19534	6.10919	0.30001	0.47115
novel_circ_0002602	8.93357	8.00144	0.062507	0.87838
novel_circ_0002606	15.6649	17.9131	-0.1844	0.59294
novel_circ_0002609	8.65969	7.31319	0.24477	0.54737
novel_circ_0002626	4.88563	3.86123	0.17571	0.71766
novel_circ_0002628	0	3.56591	-1.4106	0.0030996
novel_circ_0002632	2.93364	5.64465	-0.55889	0.24285
novel_circ_0002641	26.5285	21.1062	0.28484	0.44019
novel_circ_0002642	8.17873	4.32577	0.68153	0.12576
novel_circ_0002643	3.69538	3.95745	0.0067595	0.98889
novel_circ_0002651	10.8976	18.2013	-0.57159	0.12853
novel_circ_0002663	3.77889	13.1149	-0.99879	0.036569
novel_circ_0002664	4.71863	6.66215	-0.31375	0.49156
novel_circ_0002674	5.48607	7.2333	-0.34018	0.41968
novel_circ_0002677	3.05789	5.78811	-0.55696	0.2341
novel_circ_0002711	123.13	120.754	0.030694	0.89966
novel_circ_0002712	6.33383	4.41301	0.31814	0.46241
novel_circ_0002735	7.46108	13.9676	-0.509	0.29119
novel_circ_0002738	39.1108	46.085	-0.20918	0.47286
novel_circ_0002739	8.60625	3.68488	0.87755	0.048724
novel_circ_0002751	8.37794	7.91082	-0.013811	0.9753
novel_circ_0002762	4.98311	4.69106	0.043902	0.92097
novel_circ_0002766	103.703	106.988	-0.043729	0.8639
novel_circ_0002768	26.2924	19.318	0.36735	0.22369
novel_circ_0002778	3.09887	6.31085	-0.59001	0.21034
novel_circ_0002794	8.93608	8.08448	0.13107	0.74984
novel_circ_0002798	2.10862	4.22139	-0.58648	0.21713
novel_circ_0002802	5.56082	6.04412	-0.16429	0.7277
novel_circ_0002806	23.9342	26.666	-0.15524	0.61344
novel_circ_0002807	1.24676	2.45674	-0.42008	0.38659
novel_circ_0002815	4.64389	9.0636	-0.6727	0.11193
novel_circ_0002818	9.31541	5.7965	0.56223	0.16866
novel_circ_0002819	3.97876	5.14313	-0.19012	0.68446
novel_circ_0002826	6.61165	6.41081	0.0027629	0.99493
novel_circ_0002829	5.09974	6.80537	-0.28668	0.52553
novel_circ_0002844	8.24558	3.50747	0.79015	0.093205
novel_circ_0002847	8.87236	9.70871	-0.14076	0.73431
novel_circ_0002873	3.07756	0.722189	0.65702	0.17391
novel_circ_0002890	4.22521	1.14347	0.66342	0.17167
novel_circ_0002892	2.66829	4.04294	-0.32316	0.49621
novel_circ_0002893	7.29794	7.74206	-0.10745	0.8246
novel_circ_0002896	6.76354	4.68523	0.43735	0.30638
novel_circ_0002898	3.21779	6.0545	-0.51064	0.29011
novel_circ_0002900	16.8843	10.121	0.5531	0.1316
novel_circ_0002915	6.36617	4.37663	0.39363	0.40121
novel_circ_0002923	60.68	64.063	-0.074319	0.79617
novel_circ_0002927	11.0675	7.81576	0.36227	0.37007
novel_circ_0002929	10.6589	10.8469	-0.019279	0.9575
novel_circ_0002945	1.93462	4.27434	-0.60532	0.2116
novel_circ_0002959	8.38024	3.05611	0.95146	0.031587
novel_circ_0002961	0.568304	3.44111	-0.89284	0.062696
novel_circ_0002964	4.99251	7.15888	-0.40877	0.34
novel_circ_0002965	3.2579	6.22991	-0.62176	0.17596
novel_circ_0002983	5.17591	4.07128	0.13367	0.76862
novel_circ_0003019	3.51134	4.75334	-0.2602	0.57998
novel_circ_0003051	6.149	4.49605	0.31778	0.50624
novel_circ_0003054	27.7398	27.1959	0.031588	0.91171
novel_circ_0003060	8.09302	7.65936	-0.027222	0.94791
novel_circ_0003072	7.87721	8.04401	-0.036265	0.92904
novel_circ_0003075	0	3.02882	-1.1407	0.013226
novel_circ_0003081	16.5778	13.5549	0.22846	0.54055
novel_circ_0003082	12.1339	16.292	-0.34506	0.32587
novel_circ_0003086	5.74115	8.2193	-0.41613	0.31365
novel_circ_0003099	22.4912	19.4235	0.18791	0.62538
novel_circ_0003103	3.64423	6.26373	-0.4977	0.277
novel_circ_0003105	5.57185	6.50831	-0.16766	0.69464
novel_circ_0003110	3.40652	4.75475	-0.32531	0.4845
novel_circ_0003123	3.91035	9.76561	-0.89306	0.043652
novel_circ_0003124	2.30142	2.74832	-0.068589	0.88781
novel_circ_0003138	23.3061	12.3722	0.8016	0.011591
novel_circ_0003143	4.9194	3.92293	0.26091	0.56868
novel_circ_0003153	1.51288	3.11012	-0.51609	0.28841
novel_circ_0003156	11.7955	9.22644	0.22741	0.6066
novel_circ_0003157	17.1768	10.9815	0.51741	0.14272
novel_circ_0003188	10.5558	19.7921	-0.66618	0.10014
novel_circ_0003206	2.37474	6.2039	-0.84096	0.070102
novel_circ_0003241	4.60454	4.3919	0.078337	0.86132
novel_circ_0003244	5.4404	5.43751	0.073878	0.86869
novel_circ_0003251	4.30466	2.47226	0.37848	0.43232
novel_circ_0003253	5.29647	13.994	-1.0251	0.012834
novel_circ_0003257	1.15541	2.57606	-0.45415	0.34585
novel_circ_0003272	8.78638	5.68209	0.34261	0.45307
novel_circ_0003276	6.62902	5.78822	0.23174	0.58846
novel_circ_0003307	7.37522	10.6204	-0.42385	0.2868
novel_circ_0003327	10.1623	9.43612	0.09788	0.79422
novel_circ_0003339	49.9236	48.78	0.01058	0.97456
novel_circ_0003345	4.43142	5.80479	-0.28215	0.53486
novel_circ_0003375	4.0205	4.55554	-0.033256	0.94284
novel_circ_0003378	8.60931	8.33069	0.020225	0.95902
novel_circ_0003388	3.60019	3.81527	-0.075723	0.87296
novel_circ_0003394	5.02095	7.13427	-0.3041	0.49659
novel_circ_0003399	6.64475	5.75814	0.13008	0.76416
novel_circ_0003403	7.08146	7.56114	-0.064596	0.87577
novel_circ_0003444	6.80608	3.56241	0.61457	0.19318
novel_circ_0003445	4.48336	2.22464	0.64337	0.17578
novel_circ_0003459	8.92581	7.18827	0.31522	0.43606
novel_circ_0003462	9.7846	9.76154	-0.049561	0.90085
novel_circ_0003468	10.9414	10.453	0.038058	0.91754
novel_circ_0003477	9.01772	5.2881	0.54366	0.19646
novel_circ_0003480	11.1438	7.59673	0.35592	0.40127
novel_circ_0003490	10.1639	12.1257	-0.24097	0.53659
novel_circ_0003498	5.13187	3.53419	0.29674	0.52981
novel_circ_0003501	1.93789	3.10008	-0.32146	0.50855
novel_circ_0003521	1.92522	2.44636	-0.10136	0.83329
novel_circ_0003530	0.678458	3.0364	-0.85029	0.077734
novel_circ_0003532	3.71362	0.823891	1.0018	0.039352
novel_circ_0003535	6.08202	6.14372	0.031169	0.94178
novel_circ_0003560	3.10827	1.17565	0.68152	0.16105
novel_circ_0003565	14.4553	11.5941	0.20743	0.59659
novel_circ_0003567	54.6144	54.8993	-0.026257	0.93959
novel_circ_0003577	18.5796	22.418	-0.25107	0.47093
novel_circ_0003595	6.10162	6.69341	-0.073198	0.8732
novel_circ_0003603	10.1361	9.3139	0.08433	0.84695
novel_circ_0003609	5.65764	6.9514	-0.15778	0.73575
novel_circ_0003614	2.65889	5.58517	-0.69974	0.13249
novel_circ_0003617	2.39604	8.8399	-1.1308	0.015671
novel_circ_0003624	8.96038	11.9538	-0.30446	0.42917
novel_circ_0003636	2.74304	3.97716	-0.29818	0.52672
novel_circ_0003638	4.1638	2.17484	0.51391	0.28289
novel_circ_0003663	54.6957	52.4366	0.080199	0.78654
novel_circ_0003679	0.866557	3.09763	-0.72028	0.13636
novel_circ_0003686	12.0985	10.4509	0.16199	0.65742
novel_circ_0003687	5.05166	2.5799	0.6351	0.17896
novel_circ_0003694	12.7566	13.5306	-0.091773	0.81073
novel_circ_0003710	3.43089	4.56312	-0.22664	0.6297
novel_circ_0003711	2.66829	4.26115	-0.31011	0.52026
novel_circ_0003741	10.6463	8.95432	0.25394	0.50375
novel_circ_0003755	2.59198	2.28622	0.073536	0.87977
novel_circ_0003773	9.83007	7.24915	0.34814	0.43033
novel_circ_0003784	3.14368	4.6205	-0.32584	0.48826
novel_circ_0003785	5.04773	4.85645	0.093377	0.84047
novel_circ_0003788	32.241	35.7166	-0.11638	0.69339
novel_circ_0003796	8.20724	8.71464	-0.013107	0.97457
novel_circ_0003805	10.4637	3.07618	1.0081	0.030639
novel_circ_0003808	5.93239	2.94963	0.55251	0.23407
novel_circ_0003810	15.8765	20.9505	-0.32137	0.37816
novel_circ_0003811	4.23461	5.49384	-0.19219	0.67645
novel_circ_0003816	6.17073	6.68431	-0.092831	0.84431
novel_circ_0003822	4.29048	4.80454	-0.061675	0.89884
novel_circ_0003825	11.7026	12.6028	-0.099001	0.79382
novel_circ_0003830	2.07398	2.51692	-0.10095	0.8355
novel_circ_0003834	7.19788	5.24483	0.25678	0.57135
novel_circ_0003835	0	2.04549	-1.0079	0.02604
novel_circ_0003839	4.43775	6.19772	-0.29239	0.52474
novel_circ_0003851	22.1255	22.2719	-0.034224	0.91414
novel_circ_0003861	9.24537	13.2369	-0.47384	0.21228
novel_circ_0003875	5.37592	5.86147	-0.081807	0.85086
novel_circ_0003887	2.82882	6.95828	-0.81364	0.078417
novel_circ_0003888	12.445	6.03584	0.79897	0.0539
novel_circ_0003891	0.678458	3.28063	-0.95892	0.047805
novel_circ_0003893	36.8191	42.8082	-0.18778	0.51389
novel_circ_0003894	12.2969	9.62741	0.28408	0.4398
novel_circ_0003905	38.5255	30.4437	0.32559	0.27188
novel_circ_0003910	4.03711	3.44869	0.18092	0.7034
novel_circ_0003920	8.08975	3.69596	0.74663	0.095457
novel_circ_0003933	6.48332	4.35738	0.32958	0.47982
novel_circ_0003936	4.93274	5.39179	-0.095624	0.82706
novel_circ_0003938	2.76904	0.662006	0.61769	0.19931
novel_circ_0003946	8.27315	6.85902	0.21916	0.58574
novel_circ_0003964	7.37752	7.5566	-0.018373	0.96449
novel_circ_0003969	2.97375	8.5601	-0.98531	0.030371
novel_circ_0004004	6.96574	8.57514	-0.15724	0.72732
novel_circ_0004008	5.33031	4.60767	0.19629	0.67184
novel_circ_0004010	3.67658	2.52252	0.3003	0.53672
novel_circ_0004021	8.3362	7.35296	0.080166	0.84144
novel_circ_0004022	0.577705	3.85959	-1.1088	0.022488
novel_circ_0004026	20.4712	11.3125	0.73551	0.040632
novel_circ_0004027	4.28335	6.97764	-0.51016	0.24006
novel_circ_0004042	8.11895	7.44463	0.13159	0.74355
novel_circ_0004044	7.66801	3.84164	0.56853	0.19798
novel_circ_0004067	4.30936	0.662006	1.0005	0.039627
novel_circ_0004069	2.49986	5.80234	-0.78028	0.094313
novel_circ_0004077	5.76552	2.76628	0.62246	0.17559
novel_circ_0004081	8.58181	5.39937	0.46553	0.28713
novel_circ_0004082	4.26375	9.80586	-0.79198	0.090475
novel_circ_0004092	2.10862	4.8063	-0.68006	0.15265
novel_circ_0004101	3.15388	2.82787	0.058425	0.90431
novel_circ_0004117	1.43016	3.75206	-0.68313	0.15887
novel_circ_0004127	8.60461	8.99198	0.018586	0.9641
novel_circ_0004143	8.10792	2.4754	1.055	0.019511
novel_circ_0004157	4.44082	4.34175	-0.0090075	0.98419
novel_circ_0004159	4.25428	3.10802	0.29009	0.53488
novel_circ_0004177	10.104	3.45943	1.1749	0.0046705
novel_circ_0004184	4.84302	5.9283	-0.20856	0.63806
novel_circ_0004200	7.50027	8.23143	-0.13821	0.73719
novel_circ_0004210	8.07662	9.63743	-0.14226	0.74443
novel_circ_0004217	6.32376	9.40055	-0.40032	0.37294
novel_circ_0004222	5.31527	5.07222	-0.0032187	0.99457
novel_circ_0004257	4.48882	5.79755	-0.19265	0.6883
novel_circ_0004266	6.73917	3.10977	0.76385	0.089794
novel_circ_0004274	6.58334	8.54541	-0.25216	0.55249
novel_circ_0004284	6.97458	4.65899	0.33772	0.45841
novel_circ_0004295	11.4995	11.8572	-0.055991	0.87956
novel_circ_0004300	4.61175	5.27667	-0.11733	0.80189
novel_circ_0004301	0.678458	4.55204	-1.1684	0.016217
novel_circ_0004318	7.36889	8.53001	-0.088843	0.83661
novel_circ_0004379	2.07398	2.28622	-0.051047	0.91635
novel_circ_0004381	15.4397	15.4037	0.0081114	0.98252
novel_circ_0004384	2.76904	1.70097	0.31563	0.51627
novel_circ_0004390	9.6184	7.31634	0.31083	0.48795
novel_circ_0004393	5.16115	5.46655	-0.064395	0.89246
novel_circ_0004402	10.9416	10.5038	0.0311	0.93487
novel_circ_0004407	3.12324	3.22803	-0.056374	0.90596
novel_circ_0004433	7.02169	2.41872	0.92897	0.040633
novel_circ_0004455	6.30695	7.4577	-0.19495	0.64946
novel_circ_0004458	2.76904	0.481459	0.76912	0.11016
novel_circ_0004468	7.77183	9.0699	-0.1312	0.75026
novel_circ_0004473	4.13536	6.85483	-0.50339	0.27013
novel_circ_0004493	27.1088	13.9644	0.8413	0.0082421
novel_circ_0004494	5.61753	2.82787	0.55854	0.22025
novel_circ_0004496	4.02043	6.55123	-0.36401	0.44806
novel_circ_0004502	5.15875	4.20623	0.091993	0.84665
novel_circ_0004516	2.75244	4.46457	-0.43213	0.36408
novel_circ_0004579	2.44085	3.2699	-0.16162	0.73961
novel_circ_0004581	4.26532	2.06625	0.49094	0.31068
novel_circ_0004582	5.40813	2.8407	0.43955	0.35691
novel_circ_0004586	1.93462	7.95793	-1.1595	0.015245
novel_circ_0004594	4.97691	4.86193	0.05346	0.90826
novel_circ_0004601	4.36137	3.89179	0.0086113	0.98505
novel_circ_0004613	4.0205	5.86672	-0.40116	0.36162
novel_circ_0004622	3.75929	4.00282	-0.1111	0.8144
novel_circ_0004623	7.92288	6.45046	0.19857	0.64923
novel_circ_0004624	5.83	4.51577	0.27698	0.52997
novel_circ_0004625	11.302	8.51298	0.30851	0.40869
novel_circ_0004629	8.83609	9.7024	-0.049913	0.90088
novel_circ_0004689	6.72277	6.48067	-0.018964	0.96575
novel_circ_0004693	8.3558	11.722	-0.36682	0.33994
novel_circ_0004694	4.82728	5.79032	-0.11226	0.80327
novel_circ_0004710	4.88236	3.10358	0.46853	0.31968
novel_circ_0004718	1.62303	3.10766	-0.50221	0.30145
novel_circ_0004720	2.90357	2.86694	0.017557	0.97099
novel_circ_0004726	6.22267	5.49827	0.11684	0.80487
novel_circ_0004728	11.6111	7.25126	0.54498	0.19757
novel_circ_0004741	5.49384	5.01763	0.15249	0.74663
novel_circ_0004746	6.08835	5.50737	0.13395	0.75979
novel_circ_0004751	10.4725	10.7563	-0.085383	0.81989
novel_circ_0004752	6.66613	16.3494	-0.90613	0.042677
novel_circ_0004777	59.8965	74.5128	-0.27018	0.44768
novel_circ_0004779	11.3649	9.25594	0.22741	0.58406
novel_circ_0004780	4.03788	4.5209	-0.12667	0.78845
novel_circ_0004792	2.48959	3.29066	-0.26423	0.58198
novel_circ_0004799	11.2178	8.25219	0.31591	0.48443
novel_circ_0004804	4.33536	4.87033	-0.10043	0.82958
novel_circ_0004811	3.13507	5.62179	-0.43445	0.36878
novel_circ_0004820	3.16805	7.54004	-0.80255	0.079131
novel_circ_0004821	4.75567	3.99897	0.098469	0.83531
novel_circ_0004833	3.26403	5.15211	-0.38569	0.40779
novel_circ_0004839	4.56684	5.91862	-0.20447	0.67049
