# Supplementary material for: Transcriptome analysis of differentially expressed circRNAs miRNAs and mRNAs during the challenge of coccidiosis
Source: Front Immunol. 2022 Nov 15;13:910860. doi: 10.3389/fimmu.2022.910860 (PMC9706185; doi:10.3389/fimmu.2022.910860)
Supplement: Supplementary file 2 [file Table_2.xls]

## Sheet: Table 3
sRNA	ISF_readcount	NSF_readcount	log2FoldChange	pvalue
gga-let-7a-2-3p	6.69741	8.51313	-0.27351	0.50414
gga-let-7a-3p	530.191	420.399	0.30588	0.24928
gga-let-7a-5p	89931.7	88234.7	0.024584	0.93133
gga-let-7b	8694.42	10580.9	-0.26065	0.30249
gga-let-7c-3p	8.60713	4.55775	0.47835	0.30154
gga-let-7c-5p	4207.53	4782.55	-0.17553	0.38883
gga-let-7d	111.12	117.557	-0.066311	0.82396
gga-let-7f-3p	17.8568	12.1582	0.51326	0.15302
gga-let-7f-5p	319432	248950	0.32963	0.20045
gga-let-7g-3p	12.0098	11.4413	0.049247	0.90564
gga-let-7g-5p	45228.2	37640.9	0.25454	0.15783
gga-let-7i	50134.9	54911.6	-0.12098	0.62953
gga-let-7j-3p	282.076	280.624	0.011255	0.96666
gga-let-7k-5p	62098	55980.5	0.12981	0.68078
gga-let-7l-3p	0	0.300173	-0.1054	0.5297
gga-let-7l-5p	0.55717	0.600345	-0.010109	0.97373
gga-miR-100-3p	0.392389	0	0.18205	0.42785
gga-miR-100-5p	78018.7	81526.8	-0.057683	0.82931
gga-miR-101-1-5p	2.87422	1.78834	0.17454	0.68855
gga-miR-101-2-5p	12.929	23.7907	-0.75093	0.03244
gga-miR-101-3p	167645	218649	-0.34632	NA
gga-miR-103-1-5p	0	0.169714	-0.068444	0.6163
gga-miR-103-2-5p	0.567085	0	0.23672	0.35637
gga-miR-103-3p	24958.2	22788.7	0.12313	0.58244
gga-miR-10585-3p	0.698785	0.169714	0.12984	0.60367
gga-miR-10585-5p	34.4677	27.6999	0.25494	0.46519
gga-miR-106-3p	408.904	375.23	0.11055	0.646
gga-miR-106-5p	1749.92	1712.69	0.029097	0.90884
gga-miR-107-3p	779.774	709.158	0.1316	0.49382
gga-miR-107-5p	0.217002	0.300173	-0.029426	0.89351
gga-miR-10a-3p	4424.35	3666.79	0.25841	0.17792
gga-miR-10a-5p	600340	609638	-0.020991	0.92
gga-miR-10b-3p	0.567085	2.26101	-0.42296	0.27591
gga-miR-10b-5p	840.162	1409.33	-0.50335	0.24817
gga-miR-10c-3p	9.99899	11.0682	-0.06662	0.88603
gga-miR-10c-5p	266.399	208.576	0.20663	0.65266
gga-miR-12207-3p	0	0.300173	-0.1054	0.5297
gga-miR-12209-3p	1.97382	0.50559	0.58653	0.18392
gga-miR-12211-3p	47.6248	39.623	0.18948	0.57687
gga-miR-12211-5p	1161	698.283	0.57673	0.13002
gga-miR-12212-5p	0.870771	0	0.18833	0.4095
gga-miR-12214-3p	2.89612	2.55053	0.14189	0.7603
gga-miR-12214-5p	2.59721	7.12527	-0.66722	0.15173
gga-miR-12216-3p	5.61436	3.56171	0.43063	0.34214
gga-miR-12216-5p	0.391698	0.300173	0.040427	0.88599
gga-miR-12218-3p	0.217002	0.621362	-0.15711	0.593
gga-miR-12218-5p	0	0.335877	-0.11358	0.5132
gga-miR-12219-3p	0.382474	0	0.17963	0.43129
gga-miR-12221-2-3p	1.67802	0.335877	0.54144	0.18772
gga-miR-12221-3p	4.90439	3.14576	0.3488	0.45211
gga-miR-12221-5p	4.555	1.8491	0.55157	0.23139
gga-miR-12223-3p	2.77704	1.80226	0.26818	0.56303
gga-miR-12223-5p	14.8015	13.7636	0.072831	0.84824
gga-miR-12224-5p	0	1.42712	-0.76509	0.046238
gga-miR-12225-3p	2.02535	3.27019	-0.32834	0.48033
gga-miR-12226-3p	1.42518	1.27565	0.027856	0.94917
gga-miR-12226-5p	1.88511	3.45814	-0.48003	0.302
gga-miR-12227-5p	0	0.169714	-0.068444	0.6163
gga-miR-12229-3p	0.174696	1.40966	-0.42757	0.22074
gga-miR-12229-5p	0.217693	0	0.07187	0.62642
gga-miR-12230-5p	0	0.451648	-0.13636	0.47091
gga-miR-12234-3p	0.698785	0	0.16829	0.43911
gga-miR-12236-3p	6.26819	3.20481	0.61748	0.17148
gga-miR-12236-5p	0.42547	0	0.19001	0.41664
gga-miR-12238-3p	1.24264	1.1234	0.095253	0.82298
gga-miR-12239-5p	0	0.335877	-0.11358	0.5132
gga-miR-122-3p	3.59415	1.51677	0.46925	0.30599
gga-miR-12241-3p	1.22016	1.35061	-0.05052	0.89539
gga-miR-12243-3p	0.609391	0.335877	0.14019	0.67645
gga-miR-12243-5p	22.0003	18.2965	0.21981	0.56481
gga-miR-12244-5p	0.217693	0	0.07187	0.62642
gga-miR-12245-3p	0.42547	0	0.19001	0.41664
gga-miR-12246-5p	4.467	3.55134	0.14434	0.75453
gga-miR-12247-3p	1.65819	1.18089	0.12447	0.77757
gga-miR-12247-5p	13.5386	6.81443	0.77861	0.045063
gga-miR-12251-5p	4.18037	2.02946	0.38906	0.40162
gga-miR-12256-3p	1.02495	0.791075	0.10112	0.80919
gga-miR-12257-3p	0	0.169714	-0.068444	0.6163
gga-miR-12258-5p	16.3682	14.3815	0.14042	0.69772
gga-miR-12259-3p	21.2216	23.1228	-0.091295	0.79535
gga-miR-122-5p	295.714	261.597	0.14082	0.71543
gga-miR-12260-3p	1.41665	0	0.71233	0.070216
gga-miR-12260-5p	0.174696	0	0.060775	0.65553
gga-miR-12263-5p	0.174696	0	0.060775	0.65553
gga-miR-12264-3p	1.59203	1.40611	0.064854	0.88608
gga-miR-12265-5p	0.207778	0.300173	-0.031861	0.88431
gga-miR-12266-3p	0.774172	0.957238	-0.042256	0.91808
gga-miR-12266-5p	5.40601	4.96781	0.095435	0.83108
gga-miR-12267-3p	0.207778	0.469886	-0.13299	0.64078
gga-miR-12267-5p	0.42547	1.14164	-0.32187	0.40916
gga-miR-12268-5p	0.217693	0	0.07187	0.62642
gga-miR-12270-3p	0.42478	0	0.18985	0.41685
gga-miR-12271-3p	0.217002	0	0.071701	0.62684
gga-miR-12272-3p	5.9102	5.34295	0.098191	0.82194
gga-miR-12272-5p	0.207778	0	0.069421	0.63262
gga-miR-12273-3p	0.435385	0	0.12132	0.51903
gga-miR-12277-3p	3.43208	2.95858	0.091158	0.84473
gga-miR-12277-5p	0.349392	0.169714	0.050354	0.8199
gga-miR-12278-3p	0.217693	0	0.07187	0.62642
gga-miR-12278-5p	0	0.451648	-0.13636	0.47091
gga-miR-12280-3p	1.49681	0.770059	0.18729	0.62035
gga-miR-12281-3p	1.19042	1.87877	-0.20633	0.64716
gga-miR-12282-3p	0.641782	0.169714	0.16429	0.57855
gga-miR-12282-5p	0.217002	0	0.071701	0.62684
gga-miR-12283-3p	5.54756	3.04979	0.45841	0.32394
gga-miR-12284-3p	0.217693	0	0.07187	0.62642
gga-miR-12284-5p	0.349392	0	0.10525	0.55038
gga-miR-12286-3p	0.774863	0.300173	0.21846	0.53154
gga-miR-12286-5p	8.91203	3.7373	0.76629	0.085881
gga-miR-12288-3p	0	0.841467	-0.34904	0.22168
gga-miR-12288-5p	2.7545	3.21114	-0.095303	0.83765
gga-miR-12290-5p	0.42478	1.1305	-0.27358	0.4515
gga-miR-12291-3p	0.392389	1.1234	-0.2317	0.51266
gga-miR-12293-3p	67.3425	51.1195	0.35542	0.16351
gga-miR-12293-5p	1.05872	0	0.34603	0.24645
gga-miR-12295-5p	0.217002	0	0.071701	0.62684
gga-miR-122b-3p	295.54	261.597	0.14016	0.7167
gga-miR-122b-5p	1.64759	0.50559	0.37951	0.3481
gga-miR-124c-3p	0.652388	0.300173	0.12179	0.68506
gga-miR-125b-3p	2675.21	2962.48	-0.14512	0.23297
gga-miR-125b-5p	5446.21	5664.67	-0.054667	0.74431
gga-miR-126-3p	51648.7	62962.1	-0.27338	0.14885
gga-miR-126-5p	11809.6	15442.2	-0.35111	0.19297
gga-miR-128-1-5p	250.966	152.569	0.62217	0.044458
gga-miR-128-2-5p	0.868699	0.671753	0.050769	0.87139
gga-miR-128-3p	50554.8	29421.3	0.59497	0.13339
gga-miR-129-1-3p	31.5821	37.5702	-0.17247	0.66335
gga-miR-129-3p	0.207778	0.169714	0.0020356	0.99201
gga-miR-129-5p	997.497	1102.79	-0.12908	0.65021
gga-miR-1306-3p	318.361	316.99	0.0030585	0.99036
gga-miR-1306-5p	29.6295	28.7091	0.052781	0.88227
gga-miR-130a-3p	18.3418	26.478	-0.45784	0.16931
gga-miR-130a-5p	20.3659	10.8618	0.58594	0.18682
gga-miR-130b-3p	3377.93	3246.92	0.049796	0.86879
gga-miR-130b-5p	583.003	380.285	0.47361	0.22763
gga-miR-130c-3p	82.7083	104.124	-0.28944	0.37447
gga-miR-130c-5p	23.2052	31.2739	-0.38105	0.1977
gga-miR-1329-3p	0.632558	0.169714	0.16245	0.58227
gga-miR-1329-5p	136.147	82.2243	0.61887	0.065029
gga-miR-132a-3p	180.208	212.21	-0.21632	0.35905
gga-miR-132a-5p	5037.12	4739.76	0.077164	0.79889
gga-miR-132b-3p	5064.38	4754.97	0.079877	0.79257
gga-miR-132b-5p	8.72212	9.56761	-0.040662	0.92592
gga-miR-132c-3p	659.715	417.802	0.50309	0.20318
gga-miR-132c-5p	21.2871	34.4278	-0.60527	0.047279
gga-miR-133a-3p	127.924	145.155	-0.14881	0.67123
gga-miR-133a-5p	16.0735	11.0046	0.41545	0.28603
gga-miR-133b	1.45895	2.59333	-0.36414	0.42811
gga-miR-133c-3p	12.062	17.6873	-0.37848	0.36779
gga-miR-135a-2-3p	0	0.169714	-0.068444	0.6163
gga-miR-135a-3-3p	0	0.335877	-0.11358	0.5132
gga-miR-135a-5p	14.2567	10.5284	0.35568	0.33716
gga-miR-137-3p	2.25629	2.08419	0.06222	0.89074
gga-miR-138-2-3p	23.5655	23.0635	0.020111	0.95357
gga-miR-138-5p	2.39929	3.34515	-0.24573	0.5961
gga-miR-1388a-3p	23313.7	20645.7	0.14878	0.65565
gga-miR-1388a-5p	325241	348020	-0.089647	0.72575
gga-miR-1388b-3p	276913	291835	-0.069465	0.7864
gga-miR-1388b-5p	21946.7	19552.8	0.14088	0.67534
gga-miR-1397-5p	0.55717	0.469886	0.027018	0.93719
gga-miR-140-3p	38541.4	40820.9	-0.080827	0.57634
gga-miR-140-5p	1927.69	2155.22	-0.15117	0.49101
gga-miR-1416-3p	0.349392	0.451648	-0.010103	0.96645
gga-miR-1416-5p	206.399	170.494	0.25113	0.35007
gga-miR-142-3p	3407.73	5858.66	-0.69655	0.01651
gga-miR-142-5p	41620	39039.5	0.088289	0.64419
gga-miR-143-3p	3.14313e+06	4.35348e+06	-0.43482	0.075779
gga-miR-1434	54.1893	110.076	-0.75236	0.064192
gga-miR-143-5p	302.197	346.655	-0.16496	0.63131
gga-miR-144-3p	38.1113	55.3812	-0.44698	0.23895
gga-miR-144-5p	417.542	386.695	0.094836	0.76499
gga-miR-1451-3p	28.7679	33.5463	-0.17159	0.58302
gga-miR-1451-5p	367.046	439.207	-0.23356	0.38188
gga-miR-1452	0.600167	0.335877	0.13825	0.68044
gga-miR-1453	3.458	2.55763	0.20959	0.65168
gga-miR-145-3p	3761.71	3462.11	0.11305	0.60066
gga-miR-1454	1575.01	1879.39	-0.21629	0.51378
gga-miR-145-5p	15587.8	21388.1	-0.41208	0.13503
gga-miR-1456-3p	0.831111	0.339427	0.090786	0.72537
gga-miR-1456-5p	99.4935	73.8763	0.37078	0.18174
gga-miR-1458	4.65229	2.20073	0.44345	0.33822
gga-miR-1460	0.207778	0	0.069421	0.63262
gga-miR-1464	0.524088	0.451648	0.031718	0.89842
gga-miR-1467-3p	1.03348	2.19996	-0.32409	0.4569
gga-miR-1467-5p	8.81784	4.1228	0.69976	0.12357
gga-miR-146a-3p	780.115	948.736	-0.26818	0.16312
gga-miR-146a-5p	9035.9	10111.6	-0.13459	0.70018
gga-miR-146b-3p	371.106	268.272	0.41006	0.17948
gga-miR-146b-5p	36041.9	23882.4	0.50366	0.13149
gga-miR-146c-3p	715.992	606.169	0.22389	0.31692
gga-miR-146c-5p	300961	317026	-0.069041	0.78434
gga-miR-147	583.581	503.107	0.19046	0.52952
gga-miR-148a-3p	1.38664e+06	1.79785e+06	-0.35157	0.11651
gga-miR-148a-5p	134.91	150.413	-0.14021	0.66559
gga-miR-148b-3p	9258.79	7635.4	0.25273	0.34466
gga-miR-148b-5p	25.9135	27.8728	-0.081339	0.77991
gga-miR-153-3p	52.5	84.6781	-0.59469	0.049011
gga-miR-153-5p	0.55717	0.805763	-0.11314	0.76791
gga-miR-155	7053.11	6887.07	0.032955	0.85256
gga-miR-1550-3p	0.217693	0.636049	-0.16692	0.57094
gga-miR-1551-3p	0.207778	1.69082	-0.3615	0.27631
gga-miR-1551-5p	2.99876	6.07406	-0.3867	0.40194
gga-miR-1552-3p	44.0951	43.8471	-0.011012	0.96556
gga-miR-1552-5p	265.692	182.727	0.49938	0.047694
gga-miR-1553-5p	2.4945	2.34866	0.062712	0.89277
gga-miR-1555-3p	1.13279	0.169714	0.29956	0.36217
gga-miR-1555-5p	0.207778	0	0.069421	0.63262
gga-miR-1556	0.651007	0.678854	-0.017544	0.9464
gga-miR-1559-3p	3.11312	1.52387	0.3232	0.47992
gga-miR-1559-5p	17628.7	17869.7	-0.018932	0.91589
gga-miR-1560-3p	11.7316	8.76539	0.31459	0.42308
gga-miR-1561	0.42478	0.169714	0.090908	0.74173
gga-miR-1562-3p	0	0.169714	-0.068444	0.6163
gga-miR-1563	13.6485	19.5684	-0.3554	0.3992
gga-miR-1564-3p	0	0.903296	-0.21319	0.35917
gga-miR-1564-5p	0.349392	0.451648	-0.010103	0.96645
gga-miR-1569	7.25199	9.35985	-0.22279	0.62431
gga-miR-1579	0.391698	0.169714	0.082147	0.76383
gga-miR-1580	0.207778	0	0.069421	0.63262
gga-miR-1583	3.02713	4.44399	-0.27671	0.54552
gga-miR-1585	0.731866	0	0.27797	0.31015
gga-miR-1590	4.57568	3.45459	0.2195	0.63709
gga-miR-1593	0.415556	0	0.11784	0.5256
gga-miR-1596-5p	0.566395	0	0.23659	0.35653
gga-miR-1597-3p	0.174696	0.335877	-0.048827	0.82399
gga-miR-1597-5p	0.174696	0	0.060775	0.65553
gga-miR-15a	123.33	198.289	-0.54586	0.14435
gga-miR-15b-3p	17.1419	15.1563	0.10779	0.8063
gga-miR-15b-5p	393.762	549.586	-0.42771	0.14428
gga-miR-15c-3p	2.4662	3.37453	-0.20044	0.66621
gga-miR-15c-5p	406.929	505.735	-0.30029	0.12501
gga-miR-1601	0	0.451648	-0.13636	0.47091
gga-miR-1604	5.7082	3.77933	0.36509	0.41727
gga-miR-1608	0.174696	0	0.060775	0.65553
gga-miR-1609	0	0.169714	-0.068444	0.6163
gga-miR-1610	0	0.848568	-0.22429	0.34608
gga-miR-16-1-3p	25.1103	25.4759	-0.052991	0.8869
gga-miR-1618-3p	0.42478	0.339427	0.0034599	0.99045
gga-miR-1618-5p	0.870771	3.03433	-0.2588	0.44458
gga-miR-1619	0.217693	0	0.07187	0.62642
gga-miR-1620	0	0.469886	-0.24614	0.31629
gga-miR-1623	0.524088	0	0.14004	0.48509
gga-miR-16-2-3p	17.4536	20.8034	-0.21033	0.56016
gga-miR-1625-5p	4.55362	3.56326	0.24901	0.59175
gga-miR-1626-3p	0.435385	1.24272	-0.20433	0.53339
gga-miR-1626-5p	0.764948	2.21542	-0.47303	0.27118
gga-miR-1628	0.42478	0	0.18985	0.41685
gga-miR-1631	4.00498	5.10815	-0.2135	0.63794
gga-miR-1635	4.50793	3.91534	0.061096	0.89524
gga-miR-1636	0	0.169714	-0.068444	0.6163
gga-miR-1641	1.26178	2.17539	-0.22444	0.60841
gga-miR-1644	2.39733	2.8578	-0.097228	0.82827
gga-miR-1647	0	0.921534	-0.47298	0.14236
gga-miR-1648-5p	0.435385	0	0.12132	0.51903
gga-miR-1649-5p	0.392389	0.469886	-0.055845	0.86614
gga-miR-1651-3p	15.6822	14.9394	0.038447	0.92235
gga-miR-1651-5p	0.217693	0	0.07187	0.62642
gga-miR-1653	0.392389	1.0877	-0.26447	0.4852
gga-miR-1654	0.641782	0	0.25063	0.34015
gga-miR-1655-3p	0.391698	0	0.18188	0.42808
gga-miR-1655-5p	2.04379	1.39142	0.1825	0.67744
gga-miR-1656	0.174696	0	0.060775	0.65553
gga-miR-1657	0.174696	0	0.060775	0.65553
gga-miR-16-5p	2347.38	3723.12	-0.53492	0.14783
gga-miR-1661	0	0.335877	-0.11358	0.5132
gga-miR-1662	208.888	146.264	0.44279	0.17607
gga-miR-1663-3p	27.4487	17.6289	0.43957	0.30155
gga-miR-1663-5p	6.04737	7.64151	-0.1335	0.77161
gga-miR-1664-3p	4.96866	1.99177	0.42746	0.33049
gga-miR-1666	12.2406	5.05498	0.85432	0.047517
gga-miR-1667-3p	0	0.451648	-0.13636	0.47091
gga-miR-1668-3p	3.81842	6.3838	-0.44669	0.32943
gga-miR-1674	7.08732	8.92274	-0.2312	0.59304
gga-miR-1675	0.207778	0	0.069421	0.63262
gga-miR-1677-3p	849.065	906.001	-0.083529	0.78566
gga-miR-1677-5p	17.643	17.8869	-0.0083561	0.97924
gga-miR-1679	0.860856	0.787525	0.046377	0.89536
gga-miR-1680-5p	0.349392	0.335877	0.0097859	0.96658
gga-miR-1682	2.13664	2.42794	-0.060205	0.87842
gga-miR-1683	0.868699	0	0.29742	0.29016
gga-miR-1684a-3p	114.766	99.8986	0.049078	0.90235
gga-miR-1684a-5p	0.349392	0.339427	-0.0071268	0.97584
gga-miR-1684b-3p	80.9348	90.7604	-0.076515	0.86883
gga-miR-1685-3p	3.3885	1.25741	0.64019	0.16592
gga-miR-1685-5p	1.62442	2.16071	-0.092363	0.84067
gga-miR-1687-3p	0.741091	0.300173	0.15375	0.61641
gga-miR-1689-3p	0.434004	0.509141	-0.03174	0.8987
gga-miR-1689-5p	0.349392	0.300173	0.017012	0.94136
gga-miR-1696	1.42725	1.23994	0.034375	0.93762
gga-miR-1697	0.741781	0.169714	0.20065	0.50996
gga-miR-1698	1.20956	0.6396	0.20505	0.6308
gga-miR-1699	0.217002	1.07301	-0.26636	0.40171
gga-miR-16c-3p	0	0.335877	-0.11358	0.5132
gga-miR-16c-5p	9779.32	8153.13	0.25433	0.11805
gga-miR-1703-5p	3.62798	0.169714	1.2103	0.0082186
gga-miR-1706	1.0004	0.50559	0.16637	0.64599
gga-miR-1707	4.88594	8.0318	-0.52312	0.22638
gga-miR-1708	21.2193	19.208	0.088803	0.81671
gga-miR-1710	1.52316	2.19718	-0.17767	0.68108
gga-miR-1712-3p	7.69324	3.57037	0.71866	0.10911
gga-miR-1715-5p	1.38356	1.20347	0.14018	0.74445
gga-miR-1716	9.88868	10.1223	-0.045712	0.90719
gga-miR-1717	1.3982	0.841467	0.18399	0.65135
gga-miR-1718	0	0.960789	-0.38718	0.19393
gga-miR-1719	0.217002	0	0.071701	0.62684
gga-miR-1720-5p	0	0.169714	-0.068444	0.6163
gga-miR-1721	0	0.451648	-0.13636	0.47091
gga-miR-1723	0.55717	1.91093	-0.318	0.39622
gga-miR-1724	0.906562	0.751821	0.078852	0.82428
gga-miR-1727	8.99225	5.94329	0.39216	0.37059
gga-miR-1728-3p	7.57492	6.47621	0.082659	0.85459
gga-miR-1728-5p	0.434695	0.469886	-0.042406	0.89851
gga-miR-1729-3p	68.2508	84.1467	-0.28654	0.2
gga-miR-1729-5p	199.769	380.984	-0.81357	0.0095586
gga-miR-1730-3p	0	0.169714	-0.068444	0.6163
gga-miR-1731-5p	13.2204	5.80047	0.89073	0.024947
gga-miR-1734	0.217002	0.339427	-0.054149	0.81013
gga-miR-1736-3p	7.12696	10.6165	-0.29556	0.52467
gga-miR-1737	2.22459	4.3016	-0.54954	0.23729
gga-miR-1738	0.217002	0	0.071701	0.62684
gga-miR-1739	1.06656	0.169714	0.27682	0.39214
gga-miR-17-3p	145.854	190.586	-0.37517	0.079416
gga-miR-1740-5p	0.217693	0	0.07187	0.62642
gga-miR-1744-3p	6.89973	15.6596	-0.61741	0.18413
gga-miR-1744-5p	0.217693	0	0.07187	0.62642
gga-miR-1747-5p	13.2931	12.7747	0.030696	0.94693
gga-miR-1748	0	0.169714	-0.068444	0.6163
gga-miR-1751-5p	0	0.451648	-0.13636	0.47091
gga-miR-1754-5p	0.566395	0.50559	0.021578	0.94997
gga-miR-1756a	4.26319	3.22583	0.23537	0.61187
gga-miR-1757	0.217693	0	0.07187	0.62642
gga-miR-1758	0	0.451648	-0.13636	0.47091
gga-miR-17-5p	2870.26	3225.87	-0.14891	0.61585
gga-miR-1760	0.349392	0	0.10525	0.55038
gga-miR-1763	0.174696	0.636049	-0.1839	0.5303
gga-miR-1763b-3p	0	0.169714	-0.068444	0.6163
gga-miR-1764-3p	0.991865	0.805763	0.0814	0.84948
gga-miR-1768	0	0.636049	-0.28388	0.27768
gga-miR-1769-3p	85.4451	48.7281	0.60626	0.13291
gga-miR-1769-5p	9.73895	12.5478	-0.2431	0.59211
gga-miR-1771	6.24946	6.73037	-0.048855	0.91414
gga-miR-1772-5p	0.434004	0.339427	0.011085	0.96318
gga-miR-1774	1.02564	0	0.46688	0.16867
gga-miR-1778	0	1.42357	-0.58989	0.092048
gga-miR-1779	0.608701	2.10598	-0.58753	0.17823
gga-miR-1780	0.217002	0	0.071701	0.62684
gga-miR-1781-3p	365.837	249.634	0.49021	0.081116
gga-miR-1781-5p	15.527	17.4505	-0.15368	0.67736
gga-miR-1782	8.848	13.0876	-0.44207	0.22461
gga-miR-1783	0.174696	0	0.060775	0.65553
gga-miR-1786	105.727	84.8206	0.26528	0.4114
gga-miR-1787	0	0.335877	-0.11358	0.5132
gga-miR-1790	0.434004	0	0.12109	0.51947
gga-miR-1792	0.217693	0	0.07187	0.62642
gga-miR-1797	3.21992	12.7993	-0.58981	0.17352
gga-miR-1798-3p	0.434004	5.26474	-1.1994	0.0083337
gga-miR-1798-5p	3.18989	7.41867	-0.49963	0.27619
gga-miR-1799	0.217002	0	0.071701	0.62684
gga-miR-1800	1.30616	1.69437	-0.046874	0.8857
gga-miR-1805-3p	1.67151	3.84796	-0.49905	0.27724
gga-miR-1805-5p	0.174696	0.339427	-0.066297	0.76529
gga-miR-1808	1.71451	0.770059	0.29042	0.48342
gga-miR-1812-5p	0.217002	0	0.071701	0.62684
gga-miR-1813	0.349392	0.809313	-0.16833	0.59436
gga-miR-181a-3p	3299.28	3643.4	-0.13983	NA
gga-miR-181a-5p	24670.9	23591.4	0.062081	0.73015
gga-miR-181b-1-3p	69.2672	53.8668	0.34632	0.17365
gga-miR-181b-2-3p	4.95926	1.99021	0.61364	0.18529
gga-miR-181b-5p	4116.67	3776.83	0.11745	0.58077
gga-miR-182-5p	220.792	224.235	-0.015828	0.95608
gga-miR-183	371.847	319.345	0.19903	0.46644
gga-miR-184-3p	3157.64	3702.33	-0.21322	0.37873
gga-miR-184-5p	2.22459	3.5458	-0.29886	0.52084
gga-miR-184b-3p	2.22459	3.5458	-0.29886	0.52084
gga-miR-184b-5p	89.2029	92.1728	-0.041208	0.89223
gga-miR-187-3p	62.0985	45.7272	0.31517	0.4487
gga-miR-187-5p	0.784087	0.921534	-0.03328	0.93541
gga-miR-18a-3p	9.67973	11.5467	-0.23562	0.53235
gga-miR-18a-5p	229.59	248.247	-0.10133	0.68763
gga-miR-18b-3p	9.16995	9.75585	-0.073181	0.86286
gga-miR-18b-5p	52.3775	56.3609	-0.10326	0.75714
gga-miR-190a-3p	1.30749	1.38787	0.006233	0.98767
gga-miR-190a-5p	20.8358	21.4616	0.00020091	0.99952
gga-miR-190b-5p	17.3366	14.3581	0.27964	0.43955
gga-miR-191-3p	91.1075	80.8522	0.16318	0.56319
gga-miR-191-5p	74752.2	66882	0.15775	0.19401
gga-miR-193a-3p	2.31329	4.39636	-0.48901	0.29346
gga-miR-193a-5p	8.44362	8.15948	-0.0022536	0.99585
gga-miR-193b-3p	228.63	214.327	0.08625	0.73907
gga-miR-193b-5p	1.47878	1.60798	-0.028501	0.945
gga-miR-194	56.1316	38.049	0.40927	0.30718
gga-miR-196-5p	3.22637	2.32608	0.17969	0.69897
gga-miR-199-3p	11734.4	15649.5	-0.37875	0.15079
gga-miR-199-5p	6899.52	10613.4	-0.51977	0.13101
gga-miR-19a-3p	118.755	173.306	-0.47461	0.14403
gga-miR-19a-5p	0	0.335877	-0.11358	0.5132
gga-miR-19b-3p	1344.93	1986.88	-0.48973	0.119
gga-miR-19b-5p	1.43509	4.37457	-0.79074	0.089277
gga-miR-1a-3p	14657.3	14593	0.0057884	0.9834
gga-miR-1b-3p	309.305	427.41	-0.23288	0.61686
gga-miR-200a-3p	36.5452	30.2309	0.22422	0.58593
gga-miR-200a-5p	0.958783	0.451648	0.24345	0.50049
gga-miR-200b-3p	26.9625	10.9674	0.8868	0.043133
gga-miR-200b-5p	0	0.751821	-0.303	0.2599
gga-miR-202-5p	0.174696	0	0.060775	0.65553
gga-miR-203a	70.084	46.135	0.51089	0.13446
gga-miR-204	475.215	527.424	-0.13116	0.67051
gga-miR-205a	2.87491	2.23644	0.13987	0.76381
gga-miR-205b	0.42478	0.300173	0.049073	0.86269
gga-miR-205c-3p	0.825703	0.845018	-0.032997	0.92773
gga-miR-205c-5p	0	0.169714	-0.068444	0.6163
gga-miR-206	9.99265	5.09141	0.091901	NA
gga-miR-20a-3p	1.20818	0.787525	0.1969	0.62238
gga-miR-20a-5p	6741.47	6356.23	0.077211	0.77392
gga-miR-20b-3p	18.0168	16.4066	0.066828	0.84703
gga-miR-20b-5p	3254.39	3157.06	0.039811	0.88548
gga-miR-210a-3p	215.921	214.482	0.0040693	0.986
gga-miR-210a-5p	434.646	345.382	0.31139	0.13674
gga-miR-210b-3p	424.276	335.319	0.31923	0.12713
gga-miR-210b-5p	193.819	193.428	-0.0026856	0.99094
gga-miR-212-3p	12.2071	20.5016	-0.61182	0.075791
gga-miR-212-5p	659.715	417.802	0.50309	0.20318
gga-miR-2128	0.870771	0.903296	0.0036762	0.9889
gga-miR-2129	0.207778	2.6734	-0.77637	0.058468
gga-miR-2130	0	0.169714	-0.068444	0.6163
gga-miR-2131-3p	915.922	1010.41	-0.1303	0.5931
gga-miR-2131-5p	72.0792	78.4521	-0.099649	0.78087
gga-miR-21-3p	143.641	135.074	0.075978	0.76641
gga-miR-214	1421.6	1810.08	-0.30373	0.3285
gga-miR-214b-3p	169.874	233.848	-0.43389	0.04952
gga-miR-214b-5p	612.075	745.461	-0.25598	0.34799
gga-miR-215-3p	1.12356	0.300173	0.32108	0.37729
gga-miR-215-5p	2829.87	1555.64	0.72064	0.036724
gga-miR-21-5p	4.25849e+06	3.5527e+06	0.23251	0.42589
gga-miR-216a	0.217002	0	0.071701	0.62684
gga-miR-216b	10.1381	8.91403	0.067596	0.8819
gga-miR-216c	0.599476	0.169714	0.19258	0.55848
gga-miR-217-3p	0.434004	0	0.12109	0.51947
gga-miR-217-5p	42.9818	38.4812	0.1325	0.65969
gga-miR-2184a-3p	1.43647	0	0.59016	0.10793
gga-miR-2184a-5p	86.4186	104.188	-0.23029	0.44716
gga-miR-2184b-3p	3.11583	2.60802	0.11886	0.79846
gga-miR-2184b-5p	0.608701	0	0.24474	0.34696
gga-miR-218-5p	1594.04	2299.41	-0.47895	0.079463
gga-miR-2188-3p	4.79586	1.64723	0.74304	0.11034
gga-miR-2188-5p	2346.89	2425.68	-0.041691	0.89423
gga-miR-219a	490.336	501.934	-0.027539	0.91689
gga-miR-219b	490.336	501.934	-0.027539	0.91689
gga-miR-221-3p	6460.96	6701.77	-0.050021	0.80049
gga-miR-221-5p	1544.5	1662.64	-0.10121	0.63273
gga-miR-222a	7493.59	5803.02	0.31679	0.32828
gga-miR-222b-3p	340.599	406.919	-0.22424	0.45214
gga-miR-222b-5p	1793.65	1856.81	-0.046574	0.84145
gga-miR-223	2350.07	1746.17	0.40661	0.048567
gga-miR-22-3p	10829.4	13729	-0.28855	0.39451
gga-miR-22-5p	272.26	219.163	0.26703	0.41829
gga-miR-23b-3p	491.847	634.54	-0.34692	0.092083
gga-miR-23b-5p	0.217693	0.770059	-0.22539	0.46618
gga-miR-24-3p	4641.71	5187.53	-0.14938	0.52352
gga-miR-24-5p	3.15335	1.30022	0.40824	0.36186
gga-miR-26a-3p	66.5267	55.2681	0.25432	0.25985
gga-miR-26a-5p	519269	425438	0.26907	0.23835
gga-miR-27b-3p	11584.4	14968.9	-0.3492	0.10116
gga-miR-27b-5p	55.7044	65.34	-0.20011	0.38671
gga-miR-2954	21797.7	23431.8	-0.080588	0.83632
gga-miR-2984-3p	2.32834	4.36747	-0.48705	0.2941
gga-miR-2984-5p	0.774863	0.339427	0.14893	0.6738
gga-miR-29a-3p	92.2077	122.182	-0.36894	0.15065
gga-miR-29a-5p	6.85132	5.54714	0.1672	0.71748
gga-miR-29b-1-5p	4.18849	6.75616	-0.48523	0.26766
gga-miR-29b-2-5p	1.38356	2.20073	-0.30493	0.50611
gga-miR-29b-3p	57.299	86.1416	-0.52909	0.046167
gga-miR-29c-3p	92.2077	122.013	-0.36698	0.15279
gga-miR-29c-5p	0.217693	0.509141	-0.099915	0.6797
gga-miR-301a-3p	1.23272	2.25745	-0.34706	0.44254
gga-miR-301a-5p	24.754	14.7323	0.54722	0.15399
gga-miR-301b-3p	8.04651	11.8402	-0.40511	0.35133
gga-miR-301b-5p	107.73	106.818	0.0078388	0.98442
gga-miR-302b-3p	0.217002	0	0.071701	0.62684
gga-miR-302c-3p	0.623333	0	0.1547	0.46064
gga-miR-3064-3p	0.217002	0.50559	-0.13708	0.63375
gga-miR-3064-5p	0.652388	1.71261	-0.36372	0.37749
gga-miR-30a-3p	717.846	800.586	-0.1515	0.3459
gga-miR-30a-5p	197844	209339	-0.077978	0.67935
gga-miR-30b-3p	3.96677	3.57668	0.0081045	0.98605
gga-miR-30b-5p	611.252	870.934	-0.41512	0.25433
gga-miR-30c-1-3p	3111.31	4255.81	-0.38641	NA
gga-miR-30c-2-3p	1017.95	1158.5	-0.17698	0.40273
gga-miR-30c-5p	7316.43	9008.73	-0.26388	0.38457
gga-miR-30d	340208	311723	0.11556	0.65442
gga-miR-30e-3p	3405.68	4024.9	-0.23724	0.041073
gga-miR-30e-5p	58369.6	56437.5	0.045085	0.85041
gga-miR-31-3p	0	0.169714	-0.068444	0.6163
gga-miR-31-5p	19.6937	26.1144	-0.34052	0.38554
gga-miR-32-3p	74.85	84.5565	-0.179	0.47297
gga-miR-32-5p	176.522	272.747	-0.56129	0.05932
gga-miR-33-3p	16.5375	24.5358	-0.37299	0.40393
gga-miR-33-5p	5.91471	5.97218	-0.081917	0.84922
gga-miR-338-3p	159.839	200.836	-0.30686	0.25296
gga-miR-338-5p	143.005	121.8	0.21253	0.3698
gga-miR-34a-3p	0	0.339427	-0.12074	0.5004
gga-miR-34a-5p	50.2565	48.1228	0.04258	0.90745
gga-miR-34b-3p	0.392389	0.169714	0.082318	0.7634
gga-miR-34b-5p	18.2296	11.5652	0.45782	0.30795
gga-miR-34c-3p	1.16656	0.770059	0.15426	0.71501
gga-miR-34c-5p	14.2317	8.34976	0.55289	0.2127
gga-miR-3523	19.1597	16.6802	0.19112	0.59565
gga-miR-3524a	23.7576	22.9342	0.061919	0.88246
gga-miR-3525	47.5372	32.1421	0.46532	0.21281
gga-miR-3528	67.8561	74.5974	-0.054738	0.90508
gga-miR-3529	103.918	75.6171	0.35254	0.35729
gga-miR-3530-3p	4.25507	2.09129	0.37443	0.41093
gga-miR-3530-5p	0.916477	1.43068	-0.16762	0.67917
gga-miR-3531-3p	1.77664	1.76655	-0.01664	0.97124
gga-miR-3531-5p	15.6011	20.4496	-0.27529	0.45541
gga-miR-3532-3p	4.39362	2.94745	0.29365	0.52083
gga-miR-3532-5p	0.217002	0	0.071701	0.62684
gga-miR-3533	44.9081	272.055	-0.52043	0.18152
gga-miR-3534	0.610081	0.339427	0.069168	0.81898
gga-miR-3535	191.289	259.648	-0.32776	0.41719
gga-miR-3536	65.8181	131.649	-0.57919	0.20695
gga-miR-3537	5.68337	4.35434	0.21109	0.65
gga-miR-3538	57.5374	62.0348	-0.063059	0.88276
gga-miR-3539	6.15419	7.67414	-0.25512	0.52815
gga-miR-3540	0.434695	2.13969	-0.53318	0.19124
gga-miR-3594-3p	1.86125	0.787525	0.46265	0.29107
gga-miR-363-3p	33137.9	27522.3	0.25122	0.264
gga-miR-363-5p	2279.39	2522.3	-0.1386	0.52054
gga-miR-365-1-5p	2.84528	2.07027	0.15806	0.73319
gga-miR-365-2-5p	4.08653	2.96724	0.24947	0.58583
gga-miR-365-3p	42.1031	32.392	0.33167	0.32047
gga-miR-365b-5p	4.74677	5.77743	-0.16147	0.72498
gga-miR-375	1.5722	1.80381	-0.024865	0.95214
gga-miR-383-3p	1.09117	1.38787	-0.053245	0.89292
gga-miR-383-5p	136.776	119.976	0.17582	0.52731
gga-miR-425-3p	3897.17	3886.7	0.0040938	0.98353
gga-miR-425-5p	102904	85550.8	0.2249	0.5055
gga-miR-429-3p	13.062	7.79857	0.56487	0.15457
gga-miR-449a	4.19537	2.57587	0.27041	0.5584
gga-miR-449b-5p	0.391698	0.469886	-0.056044	0.86566
gga-miR-449c-3p	0.434004	0	0.12109	0.51947
gga-miR-449c-5p	0	0.335877	-0.11358	0.5132
gga-miR-449d-3p	0	0.169714	-0.068444	0.6163
gga-miR-449d-5p	2.65859	2.25113	0.07214	0.8768
gga-miR-451	12944.3	13358.1	-0.041645	0.87235
gga-miR-454-3p	552.796	574.584	-0.051793	0.83248
gga-miR-455-3p	326.319	439.729	-0.40789	0.039817
gga-miR-455-5p	1463.26	1510.18	-0.043525	0.82195
gga-miR-456-3p	1403.05	1364.57	0.037877	0.80609
gga-miR-456-5p	0.651007	0	0.15845	0.45462
gga-miR-458a-3p	173.571	275.098	-0.60018	0.031579
gga-miR-458b-5p	173.571	274.928	-0.59943	0.031727
gga-miR-460a-3p	1.67595	1.14874	0.097247	0.82365
gga-miR-460a-5p	103.174	86.8748	0.19938	0.50955
gga-miR-460b-3p	5.1893	6.8762	-0.20334	NA
gga-miR-460b-5p	25.0308	53.9504	-0.76268	0.079248
gga-miR-489-3p	1.03555	1.44536	-0.19185	0.65873
gga-miR-489-5p	0	0.169714	-0.068444	0.6163
gga-miR-490-3p	51.9322	58.874	-0.12989	0.73264
gga-miR-490-5p	2.95513	3.41457	-0.044407	0.91934
gga-miR-499-3p	0.382474	0.957238	-0.23963	0.5255
gga-miR-499-5p	1833.86	2623.96	-0.40714	0.28506
gga-miR-551-3p	0.434695	0.300173	0.051468	0.85632
gga-miR-551-5p	0	1.35494	-0.26362	0.30205
gga-miR-6516-3p	10.1613	22.6558	-0.65036	0.15589
gga-miR-6516-5p	0.382474	0	0.17963	0.43129
gga-miR-6542-3p	43.8796	41.7239	0.074852	0.80119
gga-miR-6543-3p	0.217693	0	0.07187	0.62642
gga-miR-6544-3p	8.82241	11.2219	-0.24813	0.55463
gga-miR-6544-5p	16.762	15.0791	0.1517	0.70535
gga-miR-6546-5p	0.207778	0.169714	0.0020356	0.99201
gga-miR-6548-3p	0.349392	0.805763	-0.19392	0.57874
gga-miR-6548-5p	0.349392	0.621362	-0.078742	0.79225
gga-miR-6549-5p	20.3129	12.0027	0.26732	0.54948
gga-miR-6550-3p	8.47427	6.54364	0.27355	0.51141
gga-miR-6552-3p	7.25395	6.41348	0.12068	0.78548
gga-miR-6552-5p	1.14742	1.53935	-0.064573	0.87325
gga-miR-6553-3p	0.392389	0.169714	0.082318	0.7634
gga-miR-6555-3p	0.382474	0	0.17963	0.43129
gga-miR-6555-5p	1.55964	1.67335	0.0082782	0.98492
gga-miR-6557-3p	7.83371	5.97576	0.1548	0.72602
gga-miR-6557-5p	0.391698	1.57505	-0.33354	0.36346
gga-miR-6559-5p	0.349392	0.169714	0.050354	0.8199
gga-miR-6560-5p	0	0.903296	-0.21319	0.35917
gga-miR-6562-3p	0	0.469886	-0.24614	0.31629
gga-miR-6563-5p	0.217693	0.300173	-0.029247	0.89418
gga-miR-6565-3p	4.48815	3.08501	0.22482	0.6243
gga-miR-6566-3p	0.174696	0	0.060775	0.65553
gga-miR-6566-5p	2.46073	1.38787	0.40324	0.38116
gga-miR-6568-3p	0.217693	0.451648	-0.056859	0.80646
gga-miR-6568-5p	0	0.921534	-0.47298	0.14236
gga-miR-6569-5p	0	0.335877	-0.11358	0.5132
gga-miR-6570-3p	0.217693	0.335877	-0.036629	0.86966
gga-miR-6570-5p	0.590252	0	0.24138	0.35087
gga-miR-6571-5p	0.217002	0	0.071701	0.62684
gga-miR-6572-5p	1.25324	1.59329	-0.095362	0.82824
gga-miR-6573-3p	0	0.335877	-0.11358	0.5132
gga-miR-6575-5p	8.72793	7.74074	0.086988	0.85168
gga-miR-6577-5p	0	0.300173	-0.1054	0.5297
gga-miR-6578-5p	0	0.451648	-0.13636	0.47091
gga-miR-6579-3p	0.217002	0	0.071701	0.62684
gga-miR-6582-3p	7.85934	9.45383	-0.12939	0.78098
gga-miR-6582-5p	1.27503	1.35771	-0.056004	0.88117
gga-miR-6583-5p	0.217002	0.451648	-0.057046	0.8058
gga-miR-6584-5p	0.567085	0.787525	-0.042642	0.90272
gga-miR-6585-5p	0.524088	2.08064	-0.37379	0.32768
gga-miR-6586-5p	1.52316	0.903296	0.11645	0.71643
gga-miR-6587-3p	0.174696	0	0.060775	0.65553
gga-miR-6590-3p	5.24774	3.8234	0.20442	0.66046
gga-miR-6590-5p	0.174696	0	0.060775	0.65553
gga-miR-6591-3p	0	0.451648	-0.13636	0.47091
gga-miR-6592-3p	0.859475	0.903296	0.027391	0.939
gga-miR-6593-5p	0	0.169714	-0.068444	0.6163
gga-miR-6594-5p	0.641782	0.451648	0.087329	0.77451
gga-miR-6596-3p	0.217002	0	0.071701	0.62684
gga-miR-6597-3p	0.599476	0.451648	0.11711	0.73044
gga-miR-6599-3p	3.55467	1.0877	0.58538	0.18522
gga-miR-6599-5p	0.653078	0.339427	0.058809	0.81486
gga-miR-6603-3p	0	0.451648	-0.13636	0.47091
gga-miR-6604-5p	2.14373	7.2276	-0.98823	0.032413
gga-miR-6606-5p	19.157	0	0.052407	NA
gga-miR-6608-3p	0.207778	0.339427	-0.056641	0.80096
gga-miR-6608-5p	0.174696	0	0.060775	0.65553
gga-miR-6614-3p	1.03417	0	0.55221	0.12813
gga-miR-6615-3p	1.84996	6.50515	-0.7828	0.090017
gga-miR-6615-5p	91.3636	91.6191	0.014007	0.95144
gga-miR-6623-3p	0.207778	0	0.069421	0.63262
gga-miR-6630-3p	0	0.451648	-0.13636	0.47091
gga-miR-6631-5p	16.4424	11.781	0.32124	0.47744
gga-miR-6637-3p	0.217693	0	0.07187	0.62642
gga-miR-6642-5p	0.174696	0	0.060775	0.65553
gga-miR-6643-5p	0	0.169714	-0.068444	0.6163
gga-miR-6645-5p	0.207778	1.77769	-0.58953	0.13001
gga-miR-6648-3p	0.55717	0	0.23475	0.3587
gga-miR-6649-3p	0.392389	1.37318	-0.36171	0.35563
gga-miR-6649-5p	1.99767	1.63254	0.11808	0.79582
gga-miR-6651-5p	1.52449	13.8311	-1.1538	0.011661
gga-miR-6655-5p	13.547	6.68012	0.59933	0.19012
gga-miR-6656-5p	0	1.65512	-0.45287	0.15351
gga-miR-6657-3p	0.174696	0	0.060775	0.65553
gga-miR-6659-3p	0.643163	0.939772	-0.13036	0.72288
gga-miR-6660-3p	37.0024	29.3159	0.27896	0.3623
gga-miR-6662-3p	0.174696	0	0.060775	0.65553
gga-miR-6663-5p	2.30586	1.61153	0.1739	0.70017
gga-miR-6664-3p	0.609391	0.169714	0.19475	0.55453
gga-miR-6665-5p	1.03555	0	0.45152	0.17699
gga-miR-6666-3p	0.217693	0	0.07187	0.62642
gga-miR-6668-3p	0.784778	0	0.2954	0.29319
gga-miR-6669-3p	0.731866	0.805763	-0.027693	0.94297
gga-miR-6670-5p	4.94803	3.0065	0.3816	0.40537
gga-miR-6674-3p	0.651007	0	0.15845	0.45462
gga-miR-6677-3p	0	0.300173	-0.1054	0.5297
gga-miR-6677-5p	0.207778	0	0.069421	0.63262
gga-miR-6680-3p	0.174696	0.671753	-0.13104	0.5968
gga-miR-6681-5p	0	0.787525	-0.30869	0.25486
gga-miR-6683-3p	0.174696	0	0.060775	0.65553
gga-miR-6685-3p	0.817859	0	0.39735	0.21414
gga-miR-6685-5p	4.08792	3.97643	0.038037	0.93464
gga-miR-6689-3p	0.434695	0.636049	-0.084216	0.80276
gga-miR-6696-3p	0.392389	0	0.18205	0.42785
gga-miR-6696-5p	0.391698	0	0.18188	0.42808
gga-miR-6698-3p	0	0.335877	-0.11358	0.5132
gga-miR-6699-5p	2.65457	2.24758	0.090326	0.8438
gga-miR-6701-3p	2.48321	2.39905	0.038848	0.93346
gga-miR-6706-5p	0	0.169714	-0.068444	0.6163
gga-miR-6709-5p	0.217002	0	0.071701	0.62684
gga-miR-6710-3p	2.72752	1.98821	0.15225	0.72425
gga-miR-6712-5p	0	0.169714	-0.068444	0.6163
gga-miR-7	33975.7	32130.1	0.06699	0.84764
gga-miR-726-3p	4.98047	9.65371	-0.54051	0.2349
gga-miR-726-5p	1.04811	2.3955	-0.28911	0.47654
gga-miR-7438-5p	0	1.34351	-0.26936	0.29625
gga-miR-7441-3p	1.28495	1.23917	0.062229	0.87868
gga-miR-7441-5p	0.774172	0	0.39037	0.21942
gga-miR-7442-5p	0	0.169714	-0.068444	0.6163
gga-miR-7445-3p	0.207778	0	0.069421	0.63262
gga-miR-7445-5p	0.207778	0	0.069421	0.63262
gga-miR-7447-5p	0	0.451648	-0.13636	0.47091
gga-miR-7449-3p	0.858785	1.63254	-0.25084	0.54148
gga-miR-7449-5p	0.349392	0.903296	-0.097365	0.70662
gga-miR-7450-3p	0	0.451648	-0.13636	0.47091
gga-miR-7451-3p	10.6214	12.5127	-0.17943	0.65611
gga-miR-7452-5p	0	0.169714	-0.068444	0.6163
gga-miR-7455-3p	5.98358	4.578	0.31773	0.46268
gga-miR-7460-3p	49.3586	21.9203	0.48516	NA
gga-miR-7462-5p	0.55717	1.22171	-0.2415	0.5421
gga-miR-7463-3p	0.391698	0.300173	0.040427	0.88599
gga-miR-7465-3p	5.07431	6.87903	-0.33268	0.45561
gga-miR-7469-3p	0.217002	0	0.071701	0.62684
gga-miR-7471-3p	0.435385	0	0.12132	0.51903
gga-miR-7472-5p	1.04478	1.10949	-0.063006	0.87754
gga-miR-7473-3p	0.567085	0.300173	0.10421	0.72594
gga-miR-7473-5p	0	0.169714	-0.068444	0.6163
gga-miR-7475-3p	0.652388	0.451648	0.089302	0.76974
gga-miR-7476-5p	0	0.169714	-0.068444	0.6163
gga-miR-7477-3p	0.174696	0	0.060775	0.65553
gga-miR-7477-5p	0.217002	0	0.071701	0.62684
gga-miR-757	0.217002	0.671753	-0.11677	0.63804
gga-miR-7b	2327.2	20.8783	0.78309	NA
gga-miR-92-3p	29050.7	22493.8	0.35989	0.012937
gga-miR-92-5p	43.8425	21.5202	0.72052	0.08848
gga-miR-9-3p	19.8371	24.6486	-0.20605	0.64426
gga-miR-9-4-3p	35.0026	36.4194	-0.02929	0.92587
gga-miR-9-5p	8555.27	9281.51	-0.11328	0.51993
gga-miR-96-5p	9.1189	16.6017	-0.69746	0.071342
gga-miR-99a-3p	18.5388	22.9469	-0.22736	0.58794
gga-miR-99a-5p	44993.4	40301	0.14004	0.64195
gga-miR-9b-3p	116.888	185.983	-0.60684	0.03206
novel_103	0	0.169714	-0.068444	0.6163
novel_107	11.7382	5.5796	0.82784	0.045898
novel_113	8.36185	3.72738	0.47556	0.30217
novel_122	3.38061	5.11929	-0.28625	0.53737
novel_125	0	1.69437	-0.50025	0.12886
novel_127	1.03555	1.54012	-0.16775	0.68176
novel_129	0.939644	2.01526	-0.15329	0.64185
novel_138	0.174696	0.451648	-0.069545	0.76194
novel_147	1.2235	0.975476	0.065844	0.87633
novel_152	0.633248	1.84307	-0.40325	0.33321
novel_153	0	0.809313	-0.36436	0.21016
novel_163	0.741781	0.921534	-0.043489	0.91078
novel_167	0	0.469886	-0.24614	0.31629
novel_169	2.47272	0.900518	0.37802	0.36374
novel_171	0.698785	1.50364	-0.13952	0.66893
novel_177	1.71111	1.31135	0.10252	0.81514
novel_179	0.174696	0	0.060775	0.65553
novel_181	1.04818	2.92999	-0.20064	0.54607
novel_190	1.79912	1.75945	0.066065	0.88412
novel_191	10.9445	6.00108	0.46597	0.31434
novel_200	0.653078	1.2792	-0.15993	0.63108
novel_202	3.63583	1.52188	0.58314	0.20885
novel_207	1.65889	2.10598	-0.17197	0.70452
novel_219	1.58281	0.975476	0.20286	0.64548
novel_220	0.217002	0.671753	-0.11677	0.63804
novel_223	0	0.903296	-0.21319	0.35917
novel_224	0.807254	0.921534	-0.026972	0.94762
novel_226	1.46887	0.339427	0.41122	0.31592
novel_227	5.21466	4.71911	0.060845	0.89592
novel_229	15.2878	13.6312	0.13545	0.71479
novel_23	7795.22	6500.05	0.24367	0.30801
novel_230	30.354	30.2832	-0.018813	0.96378
novel_235	4.80163	3.48271	0.21545	0.64326
novel_237	1.72171	1.12695	0.15148	0.70719
novel_238	1.88442	1.39142	0.16972	0.71037
novel_239	2.42834	2.2182	0.071865	0.87729
novel_245	0.84956	2.43986	-0.38524	0.35172
novel_263	2.62044	0	0.077903	NA
novel_266	0.859475	1.60039	-0.31302	0.46554
novel_267	0	0.335877	-0.11358	0.5132
novel_273	1.69785	1.87877	-0.031514	0.94331
novel_281	0.217693	0.451648	-0.056859	0.80646
novel_282	1.22287	9.28087	-0.95146	0.033902
novel_284	0.982641	0.169714	0.34317	0.3428
novel_288	2.57635	1.87244	0.093406	0.80434
novel_290	8.37162	6.19662	0.30348	0.4523
novel_291	0.817859	1.37318	-0.16894	0.68707
novel_306	1.68656	0.936222	0.26646	0.53808
novel_308	2.59248	2.13691	0.050714	0.88954
novel_314	0.609391	2.0267	-0.36622	0.35873
novel_317	2.5948	0.451648	0.33333	0.31908
novel_323	0.651007	0.335877	0.072375	0.77136
novel_328	1.43988	4.86981	-0.57937	0.19379
novel_329	10.743	12.0336	-0.077127	0.86837
novel_331	61.7102	60.1091	0.02533	0.94083
novel_335	4.39362	4.44754	0.027477	0.95057
novel_337	1.59134	0.169714	0.62487	0.13386
novel_346	1.83289	1.91448	0.018334	0.96813
novel_349	1.21878	0.787525	0.20921	0.60554
novel_350	1.20818	1.80381	-0.12532	0.76042
novel_351	0	3.9673	-1.0116	0.014276
novel_353	0.174696	0	0.060775	0.65553
novel_355	0.174696	2.31218	-0.6037	0.11497
novel_356	0.698785	0.636049	0.024569	0.93603
novel_357	2.96297	2.64605	0.043127	0.92566
novel_358	1.16656	0	0.60449	0.10548
novel_360	0.567085	0.335877	0.095394	0.74944
novel_362	33.47	122.407	-0.39575	0.30933
novel_371	1.06863	1.23639	-0.042765	0.90774
novel_375	0.939644	0.600345	0.090911	0.77844
novel_376	0.174696	0.787525	-0.2089	0.48583
novel_378	2.01819	0.469886	0.52433	0.21713
novel_379	1.45042	1.2721	0.071558	0.86911
novel_382	1.69509	0.678854	0.22035	0.56161
novel_383	1.34979	4.96734	-0.50727	0.23126
novel_386	2.96297	1.07023	0.49836	0.26817
novel_387	3.7881	2.09533	0.27205	0.52695
novel_389	1.22287	1.89701	-0.15289	0.7075
novel_391	0.807944	0.451648	0.19334	0.58495
novel_393	0.174696	2.77852	-0.6914	0.07975
novel_396	0.174696	0	0.060775	0.65553
novel_398	1.64356	0	0.77428	0.054323
novel_399	0	4.07313	-0.080884	NA
novel_401	2.82551	0	0.75883	0.052689
novel_402	4.51921	1.63609	0.4898	0.27422
novel_404	0.873481	2.81422	-0.23523	0.48547
novel_405	0	1.1234	-0.38582	0.19497
novel_406	1.07855	0.975476	0.0086338	0.98262
novel_407	1.56298	0	0.43263	0.18162
novel_409	0.349392	2.08419	-0.54679	0.17298
novel_410	7.52338	4.94836	0.29733	0.52246
novel_411	0.817859	1.67058	-0.25503	0.52289
novel_414	0.807944	0.675304	0.026016	0.94707
novel_417	0	0.335877	-0.11358	0.5132
novel_418	0.784087	0.671753	0.054314	0.87901
novel_420	0	3.38519	-0.8463	0.031187
novel_421	53.3749	56.7633	-0.040273	0.93094
novel_425	1.63503	0.957238	0.31168	0.48515
novel_426	1.00178	0.339427	0.22554	0.53931
novel_428	0	0.809313	-0.36436	0.21016
novel_431	0.653078	0.809313	-0.060849	0.84766
novel_56	51.2366	63.3672	-0.14109	0.76114
novel_81	9.35394	29.5347	-1.2596	0.0011224
novel_85	42.5491	44.0169	-0.043858	0.89399
