# Supplementary material for: Transcriptome analysis of differentially expressed circRNAs miRNAs and mRNAs during the challenge of coccidiosis
Source: Front Immunol. 2022 Nov 15;13:910860. doi: 10.3389/fimmu.2022.910860 (PMC9706185; doi:10.3389/fimmu.2022.910860)
Supplement: Supplementary file 3 [file Table_3.xls]

## Sheet: Table 4-1
transcript_id	gene_id	gene_name	feature_id	ISF_FPKM	NSF_FPKM	log2(foldchange)	pvalue
ENSGALT00000013625	ENSGALG00000008369	ABCC5	transcript	0	6.54592	#NAME?	2e-06
ENSGALT00000104647	ENSGALG00000041808	ANO1	transcript	0	8.99962	#NAME?	3.05e-06
ENSGALT00000084832	ENSGALG00000015849	ME1	transcript	0.015812	6.55482	-8.69539	3.18e-06
ENSGALT00000017621	ENSGALG00000010840	SNX13	transcript	2.3142	0	Inf	3.38e-06
ENSGALT00000098962	ENSGALG00000041808	ANO1	transcript	6.37099	0.137899	5.52983	3.98e-06
ENSGALT00000054208	ENSGALG00000011642	ANKRD17	transcript	0	4.64232	#NAME?	8.72e-06
ENSGALT00000099144	ENSGALG00000010201	ABHD18	transcript	6.7715	0.67735	3.3215	1.03e-05
ENSGALT00000098497	ENSGALG00000052425	BATF3	transcript	12.3104	4.97336	1.30759	1.03e-05
ENSGALT00000084318	ENSGALG00000003169	CBFB	transcript	63.5807	55.6307	0.192709	1.8e-05
ENSGALT00000003516	ENSGALG00000002246	DENND1B	transcript	3.25936	0.0524493	5.95752	2.32e-05
ENSGALT00000040455	ENSGALG00000004231	-	transcript	0	2.53741	#NAME?	2.44e-05
ENSGALT00000102911	ENSGALG00000053964	-	transcript	18.3449	11.5157	0.671776	3.87e-05
ENSGALT00000059272	ENSGALG00000030291	IRF10	transcript	27.4176	16.5589	0.727493	4.31e-05
ENSGALT00000077257	ENSGALG00000037675	COL14A1	transcript	10.2616	29.3557	-1.51639	7.86e-05
ENSGALT00000018725	ENSGALG00000011488	CMTM7	transcript	53.6989	40.7662	0.397518	8.99e-05
ENSGALT00000048377	ENSGALG00000042598	PUM1	transcript	9.95435	27.0772	-1.44368	0.000112934
ENSGALT00000039564	ENSGALG00000023689	ASS1	transcript	252.891	93.1416	1.44102	0.000125774
ENSGALT00000101677	ENSGALG00000017006	SETDB2	transcript	9.58996	5.65764	0.761323	0.000147615
ENSGALT00000099788	ENSGALG00000041635	CAMK2D	transcript	30.5141	19.0905	0.676618	0.00015048
ENSGALT00000080158	ENSGALG00000002576	ASL2	transcript	15.978	3.79154	2.07523	0.00021086
ENSGALT00000083278	ENSGALG00000043947	-	transcript	6.62054	4.29556	0.624103	0.000217813
ENSGALT00000045089	ENSGALG00000028256	CCL19	transcript	299.014	142.81	1.06611	0.000230022
ENSGALT00000020162	ENSGALG00000012339	ATL1	transcript	6.0979	8.47461	-0.474835	0.000239104
ENSGALT00000073911	ENSGALG00000029569	-	transcript	123.433	84.5343	0.546115	0.000270336
ENSGALT00000020101	ENSGALG00000012300	RAB32	transcript	16.4943	10.3323	0.674808	0.000300707
ENSGALT00000098066	ENSGALG00000002632	CALCRL	transcript	1.23768	3.33714	-1.43097	0.000301136
ENSGALT00000007191	ENSGALG00000004515	-	transcript	9.77835	6.89741	0.503538	0.000316301
ENSGALT00000094450	ENSGALG00000012809	ECI2	transcript	6.27444	3.23529	0.955593	0.000328838
ENSGALT00000004194	ENSGALG00000002663	ATR	transcript	11.5235	9.31118	0.307545	0.000350694
ENSGALT00000107733	ENSGALG00000000783	PTAFR	transcript	24.1498	17.3065	0.4807	0.00036173
ENSGALT00000078355	ENSGALG00000009369	PRDX3	transcript	5.88883	2.36081	1.3187	0.000377579
ENSGALT00000087235	ENSGALG00000002542	GUSB	transcript	11.1038	8.45551	0.393085	0.000413691
ENSGALT00000099830	ENSGALG00000030773	CP	transcript	2.87644	0.043623	6.04305	0.000413931
ENSGALT00000098470	ENSGALG00000007357	BCL6	transcript	12.8059	9.26628	0.466744	0.000439224
ENSGALT00000008355	ENSGALG00000005204	-	transcript	19.46	25.5502	-0.392824	0.000469881
ENSGALT00000034244	ENSGALG00000003819	-	transcript	35.8535	22.9579	0.64312	0.000472876
ENSGALT00000013144	ENSGALG00000008098	NAMPT	transcript	54.2005	46.3634	0.225321	0.00053817
ENSGALT00000053861	ENSGALG00000034478	CCL4	transcript	9.13418	1.7773	2.36158	0.000559657
ENSGALT00000050127	ENSGALG00000029857	-	transcript	47.0254	32.4879	0.533536	0.000569705
ENSGALT00000084131	ENSGALG00000001332	RBL1	transcript	18.9593	14.5724	0.379667	0.000710781
ENSGALT00000005664	ENSGALG00000003578	FN1	transcript	47.7556	13.4531	1.82773	0.000759541
ENSGALT00000095236	ENSGALG00000014066	-	transcript	0	2.19505	#NAME?	0.000921521
ENSGALT00000023517	ENSGALG00000014585	-	transcript	427.746	117.715	1.86146	0.00100587
ENSGALT00000095655	ENSGALG00000050441	-	transcript	54.7771	42.6685	0.3604	0.00104737
ENSGALT00000000203	ENSGALG00000008022	TAPBP	transcript	213.176	133.429	0.675978	0.00107904
ENSGALT00000080489	ENSGALG00000040184	RIMKLB	transcript	4.77862	6.54174	-0.453081	0.00112306
ENSGALT00000106845	ENSGALG00000050002	COLEC11	transcript	3.94642	8.71026	-1.14217	0.00115419
ENSGALT00000012048	ENSGALG00000007447	TUBB1	transcript	14.9259	11.4478	0.38275	0.0011683
ENSGALT00000090039	ENSGALG00000050621	MRPS16	transcript	6.86621	3.14288	1.12743	0.00122475
ENSGALT00000005036	ENSGALG00000003175	-	transcript	2.27362	3.39555	-0.578654	0.00125693
ENSGALT00000040296	ENSGALG00000023936	-	transcript	11.0161	5.43362	1.01963	0.00129646
ENSGALT00000011110	ENSGALG00000006864	-	transcript	5.75842	10.958	-0.928239	0.00131234
ENSGALT00000009326	ENSGALG00000005807	IPO7	transcript	102.556	93.7101	0.130141	0.0013478
ENSGALT00000019898	ENSGALG00000012187	MGAT5	transcript	118.599	94.3919	0.329351	0.00149283
ENSGALT00000026320	ENSGALG00000016313	GCLC	transcript	22.311	20.2964	0.136528	0.00151748
ENSGALT00000069344	ENSGALG00000028147	CTSK	transcript	15.4569	19.1859	-0.311793	0.00151972
ENSGALT00000009913	ENSGALG00000006140	-	transcript	23.3558	16.9611	0.461546	0.00155811
ENSGALT00000013503	ENSGALG00000008293	SH3PXD2A	transcript	37.126	47.0989	-0.343264	0.00160044
ENSGALT00000095190	ENSGALG00000039221	-	transcript	23.5584	31.479	-0.418146	0.00162796
ENSGALT00000079220	ENSGALG00000012857	DENND2A	transcript	21.5023	27.2303	-0.340722	0.00164441
ENSGALT00000011595	ENSGALG00000007158	SOCS1	transcript	37.3659	18.8627	0.986189	0.00172759
ENSGALT00000106380	ENSGALG00000026422	-	transcript	30.9539	19.3158	0.68034	0.00175957
ENSGALT00000098182	ENSGALG00000050893	CCR2	transcript	53.033	33.4341	0.665571	0.00179967
ENSGALT00000022927	ENSGALG00000018977	PLA2G5	transcript	6.29905	1.75589	1.84293	0.00180434
ENSGALT00000023307	ENSGALG00000014428	TAPBPL	transcript	11.0049	7.95829	0.467611	0.00183381
ENSGALT00000010574	ENSGALG00000006546	CD81	transcript	154.519	181.505	-0.232226	0.00185928
ENSGALT00000105882	ENSGALG00000011592	MRAS	transcript	6.59105	9.11829	-0.468255	0.00197786
ENSGALT00000050930	ENSGALG00000042598	PUM1	transcript	37.4206	13.5433	1.46625	0.00210337
ENSGALT00000089384	ENSGALG00000010201	ABHD18	transcript	6.43822	13.8599	-1.10618	0.00212199
ENSGALT00000094481	ENSGALG00000006785	IRF1	transcript	149.51	80.7057	0.8895	0.00217393
ENSGALT00000009881	ENSGALG00000006123	-	transcript	7.98668	6.46681	0.30454	0.00224663
ENSGALT00000004709	ENSGALG00000002974	SPHKAP	transcript	0.758892	2.68808	-1.82461	0.00232798
ENSGALT00000092960	ENSGALG00000050257	-	transcript	0.903408	2.38903	-1.40297	0.00232825
ENSGALT00000027470	ENSGALG00000017006	SETDB2	transcript	2.27673	3.89902	-0.776146	0.00235489
ENSGALT00000037297	ENSGALG00000012921	ETV6	transcript	17.4148	13.4547	0.372202	0.00236241
ENSGALT00000052334	ENSGALG00000039186	-	transcript	9.99564	6.70223	0.576658	0.00242474
ENSGALT00000107873	ENSGALG00000051466	NDFIP2	transcript	30.6234	35.6274	-0.218349	0.00245184
ENSGALT00000022561	ENSGALG00000013916	HYPK	transcript	26.7447	32.3635	-0.275112	0.00260478
ENSGALT00000002733	ENSGALG00000001777	MFSD11	transcript	18.6821	15.0644	0.310518	0.00263224
ENSGALT00000020823	ENSGALG00000012761	DRAM1	transcript	34.017	22.9769	0.566073	0.00267672
ENSGALT00000102854	ENSGALG00000052396	-	transcript	6.2983	3.99609	0.656372	0.00267817
ENSGALT00000090321	ENSGALG00000044841	-	transcript	29.9106	18.8499	0.666101	0.0026782
ENSGALT00000034008	ENSGALG00000027165	RNASE4	transcript	453.228	238.084	0.928768	0.00280887
ENSGALT00000001868	ENSGALG00000001231	SAMHD1	transcript	34.8826	28.2657	0.303453	0.00295173
ENSGALT00000084807	ENSGALG00000004771	C1QB	transcript	169.992	114.974	0.564155	0.00299838
ENSGALT00000027831	ENSGALG00000017218	MED17	transcript	20.926	23.7011	-0.179654	0.00304422
ENSGALT00000008816	ENSGALG00000005490	RPS2	transcript	838.869	726.231	0.208018	0.00306664
ENSGALT00000067528	ENSGALG00000003106	TOX2	transcript	1.83294	3.36199	-0.875156	0.00306811
ENSGALT00000075869	ENSGALG00000039072	-	transcript	6.51282	9.42303	-0.532909	0.00310371
ENSGALT00000020872	ENSGALG00000012791	TBXAS1	transcript	10.1458	5.8484	0.794774	0.00324971
ENSGALT00000105634	ENSGALG00000019555	SERPINB1	transcript	11.9801	5.4922	1.12518	0.00326824
ENSGALT00000013368	ENSGALG00000008211	ACP2	transcript	48.9826	38.2385	0.357242	0.0032779
ENSGALT00000019063	ENSGALG00000011662	NUP205	transcript	28.2047	24.3857	0.209901	0.00332395
ENSGALT00000007487	ENSGALG00000004700	NCF2	transcript	8.61818	6.04627	0.511339	0.00362047
ENSGALT00000027327	ENSGALG00000016906	SPRY2	transcript	8.31449	10.396	-0.322322	0.00362079
ENSGALT00000007475	ENSGALG00000004691	NLE1	transcript	10.7254	8.72338	0.298073	0.00371477
ENSGALT00000082200	ENSGALG00000035079	RPSAP58	transcript	1092.9	828.715	0.399219	0.00373577
ENSGALT00000058183	ENSGALG00000001256	NLRC5	transcript	37.1751	20.8556	0.833901	0.00373705
ENSGALT00000008132	ENSGALG00000005074	FAM102A	transcript	4.31304	5.37932	-0.31872	0.00375001
ENSGALT00000011592	ENSGALG00000007155	RMI2	transcript	19.483	14.944	0.382648	0.0037697
ENSGALT00000068425	ENSGALG00000008053	PRDM11	transcript	8.55523	9.61926	-0.169118	0.00387112
ENSGALT00000011730	ENSGALG00000007248	-	transcript	67.1318	57.1428	0.232425	0.00393368
ENSGALT00000095933	ENSGALG00000016312	POLA1	transcript	22.6266	19.4267	0.219978	0.00395221
ENSGALT00000096891	ENSGALG00000006763	EXOC6	transcript	0	2.31085	#NAME?	0.00397367
ENSGALT00000096442	ENSGALG00000014906	MOCS2	transcript	1.60322	5.38436	-1.7478	0.00405335
ENSGALT00000015869	ENSGALG00000009752	C1GALT1	transcript	18.5016	14.8158	0.320513	0.00411997
ENSGALT00000037834	ENSGALG00000020538	SLC49A3	transcript	4.22302	6.23993	-0.563255	0.004138
ENSGALT00000044675	ENSGALG00000006604	KIF3B	transcript	6.34057	7.17431	-0.178227	0.00416151
ENSGALT00000074418	ENSGALG00000040621	IL18R1	transcript	26.4147	17.3713	0.604634	0.00416377
ENSGALT00000082532	ENSGALG00000030164	ECH1	transcript	8.93689	13.3325	-0.577101	0.00419139
ENSGALT00000020069	ENSGALG00000012281	PLA2G6	transcript	4.49249	2.77539	0.694825	0.00425306
ENSGALT00000096336	ENSGALG00000006441	GNPTG	transcript	7.6147	11.7069	-0.620499	0.00426941
ENSGALT00000097380	ENSGALG00000003803	DAB2	transcript	6.17742	9.16072	-0.568456	0.00428841
ENSGALT00000042798	ENSGALG00000025738	RHOU	transcript	3.59647	6.38601	-0.828333	0.00429008
ENSGALT00000060961	ENSGALG00000011402	CNOT9	transcript	38.8039	36.2984	0.0962941	0.00438879
ENSGALT00000012599	ENSGALG00000007767	DIS3L2	transcript	12.1093	13.6241	-0.170036	0.00453288
ENSGALT00000063911	ENSGALG00000029831	-	transcript	9.83612	7.24758	0.44059	0.00456471
ENSGALT00000100156	ENSGALG00000037558	-	transcript	2.65136	5.00771	-0.917416	0.00461507
ENSGALT00000017882	ENSGALG00000010976	CCDC126	transcript	27.4251	36.7522	-0.422333	0.00461751
ENSGALT00000040657	ENSGALG00000024083	TCIM	transcript	40.857	29.7224	0.45903	0.00469124
ENSGALT00000095688	ENSGALG00000054469	DISP1	transcript	2.78051	4.9006	-0.817612	0.00470033
ENSGALT00000023339	ENSGALG00000013565	-	transcript	49.6764	56.7963	-0.193238	0.00483683
ENSGALT00000020182	ENSGALG00000012356	TAB2	transcript	32.2003	27.5265	0.226252	0.00489447
ENSGALT00000089698	ENSGALG00000045642	TNFRSF11A	transcript	15.977	11.5518	0.467878	0.00492704
ENSGALT00000087550	ENSGALG00000046085	FAM110D	transcript	4.24073	6.08987	-0.522098	0.00492948
ENSGALT00000018877	ENSGALG00000011572	ASPG	transcript	19.7195	16.8122	0.230114	0.00500794
ENSGALT00000020211	ENSGALG00000012378	KATNA1	transcript	12.3638	10.6422	0.216318	0.00501336
ENSGALT00000100266	ENSGALG00000015307	-	transcript	1.39573	3.49222	-1.32313	0.00503099
ENSGALT00000004295	ENSGALG00000002723	ANKS1A	transcript	6.27525	8.20573	-0.386957	0.00511886
ENSGALT00000073238	ENSGALG00000037136	RPS6KA1L	transcript	11.1371	14.2376	-0.354326	0.00517885
ENSGALT00000091128	ENSGALG00000047875	-	transcript	16.9981	11.2218	0.599059	0.00522249
ENSGALT00000097618	ENSGALG00000012791	TBXAS1	transcript	25.9033	17.4761	0.567752	0.00524824
ENSGALT00000007737	ENSGALG00000004845	TIMM10	transcript	44.3564	41.109	0.10969	0.00525882
ENSGALT00000027800	ENSGALG00000017200	MTMR2	transcript	9.51637	2.69809	1.81847	0.00526776
ENSGALT00000019852	ENSGALG00000012156	DPP10	transcript	1.83369	3.63441	-0.986976	0.00538612
ENSGALT00000097916	ENSGALG00000006681	BRSK2	transcript	3.82523	5.03899	-0.397591	0.00539901
ENSGALT00000043935	ENSGALG00000053854	AKR1E2	transcript	10.3383	8.62877	0.260773	0.00548026
ENSGALT00000027811	ENSGALG00000017205	ENDOD1	transcript	3.79339	5.42429	-0.515947	0.0055471
ENSGALT00000076170	ENSGALG00000048612	RPS26	transcript	769.537	672.782	0.193851	0.00574767
ENSGALT00000063671	ENSGALG00000030824	SF3B5	transcript	37.6524	33.9105	0.15101	0.00576428
ENSGALT00000018296	ENSGALG00000011220	SLC25A29	transcript	13.0119	6.6583	0.966604	0.00578107
ENSGALT00000021086	ENSGALG00000012929	DNM1L	transcript	47.7654	40.3069	0.244938	0.0059781
ENSGALT00000083094	ENSGALG00000000868	RNF121	transcript	3.63674	2.1583	0.752752	0.00601258
ENSGALT00000021004	ENSGALG00000012877	CREB3L2	transcript	59.3764	73.805	-0.313829	0.00613828
ENSGALT00000074367	ENSGALG00000026154	-	transcript	3.99654	6.93605	-0.795361	0.00632032
ENSGALT00000054068	ENSGALG00000039155	ZHX3	transcript	9.5025	6.32831	0.586487	0.00634602
ENSGALT00000055168	ENSGALG00000031424	SDC2	transcript	23.8902	29.5517	-0.306821	0.00640629
ENSGALT00000096348	ENSGALG00000007330	CTNND1	transcript	21.101	23.9292	-0.181457	0.00649874
ENSGALT00000106802	ENSGALG00000010881	ASB2	transcript	6.56738	4.45205	0.560846	0.006549
ENSGALT00000046228	ENSGALG00000051442	TSC22D1	transcript	43.3206	54.376	-0.327919	0.00654973
ENSGALT00000013141	ENSGALG00000008095	KIF23	transcript	7.15565	3.17388	1.17283	0.00656646
ENSGALT00000011578	ENSGALG00000007149	CYTH3	transcript	5.87843	7.57821	-0.366427	0.00659981
ENSGALT00000043021	ENSGALG00000028016	-	transcript	4.10017	0.786972	2.3813	0.00662032
ENSGALT00000073063	ENSGALG00000009545	SLC25A12	transcript	14.5173	4.31051	1.75184	0.00663541
ENSGALT00000011687	ENSGALG00000007220	FTH1	transcript	1898.34	1357.04	0.484281	0.00668558
ENSGALT00000052637	ENSGALG00000030932	NKX2-3	transcript	12.7481	15.4346	-0.275886	0.00669866
ENSGALT00000016602	ENSGALG00000010209	PGRMC2	transcript	22.5416	27.0859	-0.264953	0.00673284
ENSGALT00000102340	ENSGALG00000048613	KDM4B	transcript	1.86605	0.29438	2.66424	0.00674802
ENSGALT00000039377	ENSGALG00000020927	ARPC5	transcript	313.104	277.48	0.174257	0.00675152
ENSGALT00000049560	ENSGALG00000015917	EEF1A1	transcript	2658.09	2509.88	0.0827706	0.00681895
ENSGALT00000051475	ENSGALG00000029381	-	transcript	50.653	35.0522	0.531144	0.00683373
ENSGALT00000021795	ENSGALG00000013356	IKBKE	transcript	17.974	14.715	0.288627	0.00689177
ENSGALT00000092346	ENSGALG00000011283	-	transcript	2.49169	4.67658	-0.90833	0.00694273
ENSGALT00000024124	ENSGALG00000014957	WDR1	transcript	130.078	117.518	0.146495	0.00715544
ENSGALT00000019728	ENSGALG00000012076	TIFA	transcript	15.349	9.08035	0.757325	0.00722115
ENSGALT00000050431	ENSGALG00000043771	DENND6B	transcript	4.25193	4.87673	-0.197797	0.0072826
ENSGALT00000012245	ENSGALG00000007572	MMS19	transcript	7.70803	9.3016	-0.271117	0.00729858
ENSGALT00000017158	ENSGALG00000010542	PAPSS1	transcript	28.7352	32.7492	-0.188641	0.00730745
ENSGALT00000052610	ENSGALG00000036567	ARMC1	transcript	15.4892	17.7426	-0.19595	0.00734762
ENSGALT00000062891	ENSGALG00000016734	SLC9A7	transcript	23.9528	24.5943	-0.0381293	0.00748808
ENSGALT00000022505	ENSGALG00000013878	PCYOX1	transcript	11.5842	9.74149	0.249949	0.00756401
ENSGALT00000008358	ENSGALG00000005205	RNFT1	transcript	31.7217	22.4878	0.496326	0.00756917
ENSGALT00000004812	ENSGALG00000003042	PXMP4	transcript	13.4491	10.0661	0.418004	0.00771174
ENSGALT00000014522	ENSGALG00000008936	-	transcript	40.3905	31.6647	0.351138	0.00786807
ENSGALT00000014115	ENSGALG00000008669	CD28	transcript	13.9251	9.15944	0.604353	0.00787905
ENSGALT00000004537	ENSGALG00000002877	LRRC45	transcript	10.8196	9.47197	0.191917	0.00788657
ENSGALT00000006182	ENSGALG00000003886	SGCD	transcript	24.0766	36.4973	-0.600156	0.00792265
ENSGALT00000103511	ENSGALG00000006343	ACTA2	transcript	10.0293	5.05018	0.989814	0.00803131
ENSGALT00000096965	ENSGALG00000046960	-	transcript	5.18137	2.84857	0.863098	0.00803992
ENSGALT00000034432	ENSGALG00000021345	B3GNT9	transcript	12.2984	8.40154	0.54975	0.00810108
ENSGALT00000045814	ENSGALG00000028155	DUSP16	transcript	14.227	10.9643	0.375821	0.00827992
ENSGALT00000026942	ENSGALG00000016693	CSF2RA	transcript	38.2836	24.12	0.666496	0.00830829
ENSGALT00000101488	ENSGALG00000054164	-	transcript	10.2966	11.3368	-0.138844	0.00837019
ENSGALT00000004510	ENSGALG00000002856	RUNDC1	transcript	25.9304	27.7395	-0.0972944	0.00837894
ENSGALT00000050531	ENSGALG00000041635	CAMK2D	transcript	2.62939	0.685277	1.93997	0.00841028
ENSGALT00000018735	ENSGALG00000011497	PECR	transcript	8.66956	11.0026	-0.343813	0.00842584
ENSGALT00000024702	ENSGALG00000015306	OSTM1	transcript	30.2202	25.4752	0.246418	0.00857382
ENSGALT00000108327	ENSGALG00000012281	PLA2G6	transcript	9.25397	5.78348	0.678134	0.00863218
ENSGALT00000002152	ENSGALG00000001412	SEMA7A	transcript	18.9405	14.9621	0.340162	0.00892828
ENSGALT00000019279	ENSGALG00000023122	SULT1B	transcript	7.08355	5.31838	0.413484	0.0089528
ENSGALT00000003484	ENSGALG00000002225	RFFL	transcript	4.0217	1.02714	1.96918	0.00895838
ENSGALT00000107660	ENSGALG00000011175	TMEM150C	transcript	6.54448	3.34144	0.969812	0.00909126
ENSGALT00000105090	ENSGALG00000036728	PRDM16	transcript	1.07116	2.98873	-1.48036	0.00910017
ENSGALT00000006110	ENSGALG00000003845	MKNK2	transcript	17.7604	23.1852	-0.384539	0.00912027
ENSGALT00000080355	ENSGALG00000030550	ATP2B1	transcript	25.8558	18.7331	0.464896	0.00914228
ENSGALT00000085233	ENSGALG00000004980	kcnma1	transcript	18.1664	12.0121	0.596787	0.00916026
ENSGALT00000039566	ENSGALG00000007762	CREBBP	transcript	10.8717	17.5516	-0.691025	0.00917407
ENSGALT00000088384	ENSGALG00000040120	-	transcript	1.24833	9.40818	-2.91391	0.00924589
ENSGALT00000003300	ENSGALG00000002112	CSF3R	transcript	30.5416	13.839	1.14203	0.00926313
ENSGALT00000009027	ENSGALG00000005626	TPST2	transcript	15.3742	19.5516	-0.346775	0.0092654
ENSGALT00000060976	ENSGALG00000008722	MCOLN2	transcript	3.57415	5.88986	-0.720635	0.00933135
ENSGALT00000096660	ENSGALG00000041298	-	transcript	2.35599	3.71651	-0.657615	0.00949143
ENSGALT00000017308	ENSGALG00000010638	CASP3	transcript	47.7413	42.205	0.177826	0.00961725
ENSGALT00000036018	ENSGALG00000022440	EVA1B	transcript	4.35222	6.08903	-0.484459	0.0096246
ENSGALT00000079692	ENSGALG00000036497	SOX4	transcript	18.9235	23.0448	-0.284266	0.00963505
ENSGALT00000066663	ENSGALG00000038745	LACTB2	transcript	16.3446	15.8351	0.0456898	0.00970409
ENSGALT00000093527	ENSGALG00000035919	EPN2	transcript	21.1751	14.2205	0.5744	0.00978966
ENSGALT00000031956	ENSGALG00000020078	H3F3C	transcript	222.87	268.186	-0.267034	0.00981655
ENSGALT00000077475	ENSGALG00000035825	-	transcript	5.29153	3.10516	0.769015	0.00982987
ENSGALT00000014555	ENSGALG00000008950	EHD4	transcript	12.4268	10.2038	0.284352	0.00988375
ENSGALT00000001394	ENSGALG00000000944	SUPT4H1	transcript	50.7858	63.163	-0.314652	0.00989624
ENSGALT00000048129	ENSGALG00000031693	KCNB2	transcript	12.4099	7.5694	0.713244	0.00994159
ENSGALT00000105543	ENSGALG00000008734	PCSK2	transcript	3.65601	1.90915	0.93734	0.0100002
ENSGALT00000094692	ENSGALG00000009207	TRIM2	transcript	7.73529	11.9523	-0.627757	0.0100628
ENSGALT00000052243	ENSGALG00000043570	SGK3	transcript	50.0091	42.0606	0.249721	0.0101595
ENSGALT00000056965	ENSGALG00000009868	ZNF330	transcript	7.58055	2.12096	1.83758	0.0101891
ENSGALT00000054845	ENSGALG00000000504	ETV7	transcript	5.11903	3.18695	0.683692	0.0103034
ENSGALT00000060660	ENSGALG00000015200	DAZAP1	transcript	68.2074	56.6785	0.267126	0.0103189
ENSGALT00000076488	ENSGALG00000034948	UAP1L1	transcript	35.5308	44.7183	-0.331798	0.0105193
ENSGALT00000093166	ENSGALG00000054256	HAUS3	transcript	16.4584	12.9812	0.3424	0.0105371
ENSGALT00000023145	ENSGALG00000014321	SMIM14	transcript	32.876	41.8093	-0.34679	0.0106163
ENSGALT00000014169	ENSGALG00000008707	KAT14	transcript	13.4146	11.0528	0.279391	0.0106309
ENSGALT00000002464	ENSGALG00000001616	CDC45	transcript	14.7552	12.6331	0.224014	0.010838
ENSGALT00000091155	ENSGALG00000015231	ZBTB24	transcript	4.80292	2.3138	1.05365	0.0109703
ENSGALT00000004865	ENSGALG00000003078	MMD	transcript	93.5188	75.1573	0.315344	0.0110381
ENSGALT00000059509	ENSGALG00000035625	CEP192	transcript	8.96127	6.6552	0.42922	0.0111163
ENSGALT00000005217	ENSGALG00000003294	ATAD5	transcript	13.8184	11.8023	0.22753	0.0111276
ENSGALT00000019922	ENSGALG00000012200	GCH1	transcript	6.15495	3.0225	1.02601	0.0111745
ENSGALT00000067517	ENSGALG00000004899	PEPD	transcript	5.52074	4.11639	0.423483	0.0114203
ENSGALT00000091415	ENSGALG00000050752	-	transcript	67.1153	50.56	0.408643	0.0114218
ENSGALT00000092686	ENSGALG00000035017	-	transcript	26.4585	31.7409	-0.262609	0.0115115
ENSGALT00000047809	ENSGALG00000007839	NCAM1	transcript	4.17537	5.99361	-0.521522	0.0115296
ENSGALT00000031518	ENSGALG00000013101	-	transcript	2.08098	0.1045	4.31569	0.0115425
ENSGALT00000019727	ENSGALG00000012075	DTX3L	transcript	51.9619	43.8724	0.244139	0.0115447
ENSGALT00000074807	ENSGALG00000039624	PSMA5	transcript	57.657	50.3966	0.19417	0.0116879
ENSGALT00000019502	ENSGALG00000011957	TOB2	transcript	21.2466	25.0194	-0.235819	0.0117166
ENSGALT00000058077	ENSGALG00000016880	UBAC2	transcript	40.3136	36.7098	0.135099	0.0117245
ENSGALT00000007092	ENSGALG00000004455	USP34	transcript	3.3767	1.44094	1.2286	0.0117614
ENSGALT00000003855	ENSGALG00000025945	AVD	transcript	164.154	17.9943	3.18943	0.0117918
ENSGALT00000081272	ENSGALG00000040504	GGT5	transcript	66.1321	91.3655	-0.466299	0.0118113
ENSGALT00000009964	ENSGALG00000006172	ABCC8	transcript	20.2626	42.2495	-1.06012	0.0118215
ENSGALT00000015971	ENSGALG00000009823	PTPRE	transcript	9.62481	4.939	0.962541	0.0118804
ENSGALT00000009416	ENSGALG00000005857	ALOX5	transcript	10.0161	5.1567	0.957801	0.011899
ENSGALT00000088587	ENSGALG00000005487	CCDC12	transcript	24.3558	28.0514	-0.203805	0.0121527
ENSGALT00000040774	ENSGALG00000004197	SUPV3L1	transcript	12.8862	11.3221	0.18668	0.0121566
ENSGALT00000014784	ENSGALG00000009086	EHD3	transcript	115.433	104.375	0.145283	0.0121623
ENSGALT00000065362	ENSGALG00000019077	-	transcript	4.63794	14.5284	-1.64732	0.0122187
ENSGALT00000103650	ENSGALG00000013177	BCAT1	transcript	56.884	45.0528	0.336407	0.0122596
ENSGALT00000003547	ENSGALG00000002263	KLHL6	transcript	27.333	31.8056	-0.218639	0.0123243
ENSGALT00000022489	ENSGALG00000013867	PTPN2	transcript	55.3874	45.583	0.281063	0.0123516
ENSGALT00000105179	ENSGALG00000035717	HSPG2	transcript	0.235458	2.29013	-3.28189	0.0123688
ENSGALT00000051969	ENSGALG00000008875	PLCB1	transcript	6.68068	9.9553	-0.57547	0.012386
ENSGALT00000088724	ENSGALG00000011086	ACTA1	transcript	2.23032	4.56187	-1.03238	0.012406
ENSGALT00000016214	ENSGALG00000009974	MMAA	transcript	6.89239	7.83574	-0.185065	0.012454
ENSGALT00000005435	ENSGALG00000003433	DPEP2	transcript	44.9498	19.158	1.23037	0.0124568
ENSGALT00000073660	ENSGALG00000030988	RBPMS2	transcript	6.1155	8.1961	-0.422466	0.0124831
ENSGALT00000018050	ENSGALG00000011078	PTPN13	transcript	10.9792	13.9526	-0.345759	0.0125612
ENSGALT00000075655	ENSGALG00000042356	FSTL3	transcript	0.522972	2.19733	-2.07094	0.0125865
ENSGALT00000060761	ENSGALG00000008149	EWSR1	transcript	14.3991	16.6072	-0.205827	0.0126083
ENSGALT00000066783	ENSGALG00000033932	BF1	transcript	323.164	151.644	1.09157	0.0126954
ENSGALT00000061839	ENSGALG00000034982	CYP11A1	transcript	5.91735	4.2803	0.467237	0.0127748
ENSGALT00000097199	ENSGALG00000001091	-	transcript	4.10349	1.76314	1.21871	0.012861
ENSGALT00000088854	ENSGALG00000046593	-	transcript	11.0472	7.13704	0.63028	0.0128974
ENSGALT00000056121	ENSGALG00000032430	IPO5	transcript	46.1406	41.5936	0.149675	0.0129374
ENSGALT00000010655	ENSGALG00000006601	MTMR14	transcript	7.87005	5.74655	0.453677	0.0129865
ENSGALT00000053883	ENSGALG00000012208	GMFB	transcript	35.7688	33.0165	0.115515	0.013068
ENSGALT00000081077	ENSGALG00000003189	NFYC	transcript	3.56616	1.77024	1.01042	0.0133251
ENSGALT00000096151	ENSGALG00000016586	CCDC25	transcript	0.538067	1.78522	-1.73025	0.0133552
ENSGALT00000022669	ENSGALG00000013993	VNN1	transcript	12.2944	6.26236	0.973225	0.0133637
ENSGALT00000100902	ENSGALG00000023621	SFXN3	transcript	7.4148	10.0676	-0.441237	0.0133668
ENSGALT00000006838	ENSGALG00000004295	CPD	transcript	28.3753	21.2549	0.416839	0.013463
ENSGALT00000044635	ENSGALG00000026499	TNFRSF25	transcript	13.1653	8.83528	0.575397	0.0134978
ENSGALT00000093270	ENSGALG00000006502	PCGF5	transcript	25.6333	19.3526	0.405493	0.0135405
ENSGALT00000004585	ENSGALG00000002906	TARDBP	transcript	38.2771	44.4694	-0.216332	0.0137341
ENSGALT00000039625	ENSGALG00000008957	MSH6	transcript	25.8304	21.5377	0.262202	0.0137535
ENSGALT00000085665	ENSGALG00000007999	MRPS7	transcript	31.7354	29.1195	0.124104	0.0137692
ENSGALT00000081496	ENSGALG00000031306	BHLHA15	transcript	5.86461	8.66531	-0.563217	0.0138177
ENSGALT00000084597	ENSGALG00000045754	-	transcript	4.26329	6.17067	-0.53346	0.0139033
ENSGALT00000102127	ENSGALG00000041978	K123	transcript	28.6881	15.5405	0.884417	0.0139596
ENSGALT00000011646	ENSGALG00000007193	HRASLS	transcript	2.26767	3.72157	-0.714702	0.014074
ENSGALT00000073201	ENSGALG00000035239	GLCCI1	transcript	7.93153	11.458	-0.530688	0.0141195
ENSGALT00000082201	ENSGALG00000016357	PRDX4	transcript	9.52018	7.08085	0.427067	0.0141447
ENSGALT00000055528	ENSGALG00000041353	TP53INP1	transcript	20.9805	26.788	-0.352538	0.0143877
ENSGALT00000014803	ENSGALG00000009092	STON1	transcript	3.97701	5.86749	-0.56106	0.0144302
ENSGALT00000087964	ENSGALG00000044464	TEPSIN	transcript	8.41133	9.50598	-0.176502	0.0145176
ENSGALT00000050329	ENSGALG00000034501	ATP8B2	transcript	10.5943	12.9714	-0.292051	0.0145259
ENSGALT00000059872	ENSGALG00000041621	LY6E	transcript	200.556	334.763	-0.739137	0.0145704
ENSGALT00000044288	ENSGALG00000029166	UBTD1	transcript	11.2945	13.0303	-0.206246	0.0145976
ENSGALT00000003012	ENSGALG00000001946	RSPO1	transcript	1.6278	2.88192	-0.824108	0.0146022
ENSGALT00000055097	ENSGALG00000032799	-	transcript	21.1439	16.9774	0.316625	0.0146587
ENSGALT00000011008	ENSGALG00000006805	PLSCR1	transcript	75.7482	62.1381	0.285733	0.0147027
ENSGALT00000091478	ENSGALG00000052643	C15orf48	transcript	6.53864	2.26276	1.53091	0.0148603
ENSGALT00000104045	ENSGALG00000009100	FSHR	transcript	1.38276	8.18068	-2.56467	0.0149707
ENSGALT00000057169	ENSGALG00000007651	STAT1	transcript	274.338	159.989	0.777984	0.0151322
ENSGALT00000045569	ENSGALG00000026572	RGS5	transcript	6.08693	15.0172	-1.30283	0.0152022
ENSGALT00000060659	ENSGALG00000007254	ARHGAP12	transcript	28.4219	22.1504	0.359673	0.0152053
ENSGALT00000055942	ENSGALG00000035596	NT5DC2	transcript	8.67093	5.72673	0.598476	0.0152613
ENSGALT00000008685	ENSGALG00000005408	BCO1	transcript	18.7942	15.3964	0.287694	0.0152877
ENSGALT00000105691	ENSGALG00000054808	-	transcript	11.5087	8.71978	0.400363	0.0153079
ENSGALT00000007832	ENSGALG00000004899	PEPD	transcript	16.7336	14.3219	0.224521	0.0153885
ENSGALT00000092087	ENSGALG00000013034	CECR2	transcript	2.99604	4.16409	-0.474944	0.0154137
ENSGALT00000059261	ENSGALG00000006824	USP19	transcript	5.69745	4.01341	0.505486	0.0154735
ENSGALT00000055655	ENSGALG00000009250	-	transcript	5.3089	7.04054	-0.407272	0.0155688
ENSGALT00000062131	ENSGALG00000014054	GRK6	transcript	11.9643	12.7385	-0.0904631	0.0155773
ENSGALT00000008286	ENSGALG00000005160	VMP1	transcript	74.2675	51.2619	0.534844	0.0156975
ENSGALT00000104296	ENSGALG00000054048	-	transcript	37.5496	47.9294	-0.352112	0.0157462
ENSGALT00000034197	ENSGALG00000004055	C7orf50	transcript	4.57971	1.34924	1.7631	0.0159028
ENSGALT00000008412	ENSGALG00000005236	FARSB	transcript	29.1226	25.5663	0.187894	0.0160578
ENSGALT00000055193	ENSGALG00000034065	-	transcript	12.4093	15.0788	-0.281106	0.0160602
ENSGALT00000004005	ENSGALG00000021143	RGS18	transcript	54.8631	43.0045	0.351347	0.0160675
ENSGALT00000019743	ENSGALG00000012087	CEP70	transcript	10.7529	13.9861	-0.37927	0.0161517
ENSGALT00000093484	ENSGALG00000047313	-	transcript	0.102606	2.15645	-4.39348	0.0162389
ENSGALT00000077085	ENSGALG00000040784	RAB39B	transcript	24.5663	29.4436	-0.261274	0.0163378
ENSGALT00000064953	ENSGALG00000011958	TEF	transcript	20.4098	24.3827	-0.256596	0.016383
ENSGALT00000007462	ENSGALG00000004684	IPPK	transcript	13.9927	11.5599	0.275542	0.0164544
ENSGALT00000049764	ENSGALG00000034964	SYTL1	transcript	15.6439	24.3971	-0.641107	0.0164731
ENSGALT00000052160	ENSGALG00000008181	MADD	transcript	18.0061	19.8787	-0.142736	0.0165052
ENSGALT00000012358	ENSGALG00000007638	HMOX2	transcript	14.325	17.7799	-0.311714	0.0165467
ENSGALT00000045497	ENSGALG00000026944	ARF6	transcript	52.3115	68.5683	-0.390414	0.0165828
ENSGALT00000015841	ENSGALG00000009732	PCDH18	transcript	12.9946	17.7635	-0.451	0.0166499
ENSGALT00000011909	ENSGALG00000007364	TOB1	transcript	13.429	18.6217	-0.47163	0.0167021
ENSGALT00000050305	ENSGALG00000005842	GDPD2	transcript	1.40124	5.87785	-2.06858	0.0167292
ENSGALT00000022959	ENSGALG00000014194	SAMM50	transcript	28.49	26.4769	0.105722	0.0167858
ENSGALT00000101593	ENSGALG00000048931	-	transcript	2.41698	0.745783	1.69638	0.0168616
ENSGALT00000016105	ENSGALG00000009903	IFNG	transcript	2.59253	0.912407	1.50661	0.0169239
ENSGALT00000095146	ENSGALG00000050668	-	transcript	1.55521	2.93754	-0.917496	0.0169249
ENSGALT00000024762	ENSGALG00000015344	NXPE3	transcript	14.9947	11.0926	0.434854	0.0169417
ENSGALT00000095007	ENSGALG00000016463	FAM49A	transcript	57.214	46.1023	0.311529	0.0169497
ENSGALT00000099686	ENSGALG00000013057	-	transcript	38.2515	66.1013	-0.789164	0.0169859
ENSGALT00000024296	ENSGALG00000015059	-	transcript	34.3272	41.0118	-0.256688	0.0170142
ENSGALT00000011101	ENSGALG00000006857	SPATA20	transcript	7.23956	8.77822	-0.278028	0.0171231
ENSGALT00000071467	ENSGALG00000036310	-	transcript	34.6888	27.4704	0.336593	0.0172897
ENSGALT00000095309	ENSGALG00000051280	DNAJB1	transcript	22.4515	27.8523	-0.310981	0.0174299
ENSGALT00000084046	ENSGALG00000004440	-	transcript	22.716	20.511	0.147312	0.017437
ENSGALT00000058223	ENSGALG00000004806	EDEM3	transcript	31.7042	36.2615	-0.193768	0.0176908
ENSGALT00000002317	ENSGALG00000001525	-	transcript	73.4124	66.8025	0.136121	0.0177125
ENSGALT00000002505	ENSGALG00000001640	RNF122	transcript	4.4088	6.94107	-0.654773	0.0177413
ENSGALT00000079087	ENSGALG00000032518	NCALD	transcript	5.42643	6.76203	-0.317454	0.0177694
ENSGALT00000040533	ENSGALG00000004594	Ii	transcript	2897.37	2134.4	0.44091	0.0177814
ENSGALT00000027237	ENSGALG00000016860	ERCC5	transcript	13.4733	14.4836	-0.104321	0.0178174
ENSGALT00000052166	ENSGALG00000005848	IL11RA	transcript	0.597144	3.07003	-2.3621	0.0178301
ENSGALT00000047086	ENSGALG00000029199	-	transcript	10.3247	11.3954	-0.142352	0.0180354
ENSGALT00000037643	ENSGALG00000010616	-	transcript	8.04207	9.4815	-0.237549	0.0180853
ENSGALT00000043260	ENSGALG00000026422	-	transcript	10.6743	8.01341	0.41366	0.0181187
ENSGALT00000057565	ENSGALG00000040157	CHTF18	transcript	16.8746	12.8421	0.393975	0.01814
ENSGALT00000046424	ENSGALG00000037410	HEPH	transcript	14.7406	10.6846	0.464266	0.01814
ENSGALT00000054954	ENSGALG00000042325	-	transcript	0	2.32847	#NAME?	0.0183002
ENSGALT00000016127	ENSGALG00000009916	SCFD1	transcript	22.3633	23.7189	-0.0849034	0.0184458
ENSGALT00000025553	ENSGALG00000015849	ME1	transcript	22.7997	17.3145	0.397033	0.0185227
ENSGALT00000097595	ENSGALG00000013155	-	transcript	1.49892	3.75047	-1.32314	0.0185252
ENSGALT00000046055	ENSGALG00000025743	CDR2	transcript	13.3139	16.7666	-0.332656	0.0185936
ENSGALT00000039919	ENSGALG00000006351	FAS	transcript	21.4353	16.9321	0.340233	0.0187488
ENSGALT00000095464	ENSGALG00000014103	FRYL	transcript	26.6568	16.7317	0.671919	0.0188584
ENSGALT00000014436	ENSGALG00000008883	TCF7L2	transcript	3.61991	5.41455	-0.580887	0.0190909
ENSGALT00000031000	ENSGALG00000013129	RPRD1A	transcript	13.7001	15.0271	-0.133377	0.0191662
ENSGALT00000095674	ENSGALG00000054943	-	transcript	11.8929	7.33575	0.697087	0.0192678
ENSGALT00000001893	ENSGALG00000013639	SYF2	transcript	27.1692	34.6465	-0.350737	0.0192747
ENSGALT00000043482	ENSGALG00000027980	NANOS1	transcript	2.75385	4.36724	-0.665274	0.0193582
ENSGALT00000013935	ENSGALG00000008555	MXI1	transcript	13.7474	15.9073	-0.210533	0.0193817
ENSGALT00000089719	ENSGALG00000008381	TMEM237	transcript	7.473	10.9973	-0.557385	0.0194048
ENSGALT00000093825	ENSGALG00000002414	TSPAN14	transcript	31.5797	24.443	0.369576	0.0195667
ENSGALT00000107861	ENSGALG00000007408	MPP7	transcript	12.1414	9.59451	0.339652	0.0196217
ENSGALT00000022333	ENSGALG00000013742	EZR	transcript	19.7133	22.9743	-0.220853	0.0196331
ENSGALT00000015833	ENSGALG00000009728	SLC25A13	transcript	18.4299	16.4693	0.162272	0.0196828
ENSGALT00000053468	ENSGALG00000016205	PDXK	transcript	22.0147	13.1932	0.738677	0.0198902
ENSGALT00000014294	ENSGALG00000008791	NMT2	transcript	32.8599	38.3403	-0.22253	0.019963
ENSGALT00000075196	ENSGALG00000005646	TSC2	transcript	0.927834	4.46487	-2.26668	0.0199907
ENSGALT00000051404	ENSGALG00000007698	-	transcript	14.9631	13.0632	0.195908	0.0200953
ENSGALT00000009895	ENSGALG00000006132	MOSPD1	transcript	20.0602	23.2406	-0.212314	0.0201311
ENSGALT00000096648	ENSGALG00000052026	-	transcript	22.5487	7.02525	1.68242	0.020169
ENSGALT00000024718	ENSGALG00000015314	BEND3	transcript	17.3103	12.5768	0.460871	0.0202993
ENSGALT00000104592	ENSGALG00000041226	RRAGB	transcript	35.1782	27.1734	0.372485	0.0203309
ENSGALT00000092715	ENSGALG00000051146	-	transcript	25.736	30.0693	-0.224504	0.0203337
ENSGALT00000053040	ENSGALG00000003189	NFYC	transcript	22.5916	28.9704	-0.358796	0.0204248
ENSGALT00000097415	ENSGALG00000003217	LITAF	transcript	5.79202	2.61533	1.14708	0.0204508
ENSGALT00000058040	ENSGALG00000010718	-	transcript	0.26529	2.91907	-3.45986	0.0205107
ENSGALT00000096535	ENSGALG00000041754	N4BP3	transcript	2.105	3.69341	-0.811135	0.0206391
ENSGALT00000026259	ENSGALG00000016286	CXorf21	transcript	9.26083	12.1648	-0.393505	0.0207227
ENSGALT00000095572	ENSGALG00000002225	RFFL	transcript	2.69026	14.8467	-2.46432	0.0207256
ENSGALT00000047238	ENSGALG00000041989	RRN3	transcript	12.7813	15.313	-0.260718	0.0207419
ENSGALT00000043751	ENSGALG00000028982	CMPK2	transcript	29.9129	51.2811	-0.777663	0.0207529
ENSGALT00000046015	ENSGALG00000025977	GADD45A	transcript	8.25434	10.7242	-0.37764	0.0208244
ENSGALT00000016630	ENSGALG00000010230	TESK2	transcript	17.6519	14.4295	0.290809	0.020858
ENSGALT00000085180	ENSGALG00000005336	GUK1	transcript	0.679456	2.13975	-1.65499	0.0209865
ENSGALT00000100907	ENSGALG00000030291	IRF10	transcript	3.4571	1.56013	1.1479	0.0210544
ENSGALT00000009658	ENSGALG00000006002	WHAMM	transcript	11.6499	12.2072	-0.0674119	0.021102
ENSGALT00000073020	ENSGALG00000035819	TMEM51	transcript	5.87391	4.18067	0.490585	0.021249
ENSGALT00000023879	ENSGALG00000014791	WDR3	transcript	16.5471	14.4361	0.196897	0.0212679
ENSGALT00000064880	ENSGALG00000030363	IFNAR1	transcript	57.5115	41.8944	0.457091	0.0212684
ENSGALT00000091970	ENSGALG00000033144	COLEC10	transcript	14.3135	17.6055	-0.298643	0.0212691
ENSGALT00000094365	ENSGALG00000052338	SELENOW	transcript	59.3773	71.0951	-0.259839	0.0212826
ENSGALT00000099717	ENSGALG00000053184	-	transcript	3.70404	4.10789	-0.149297	0.0213061
ENSGALT00000062831	ENSGALG00000035804	SQSTM1	transcript	23.8296	36.5804	-0.618314	0.0213361
ENSGALT00000005000	ENSGALG00000003160	CERS1	transcript	19.119	12.9644	0.560455	0.0213608
ENSGALT00000089877	ENSGALG00000003570	PURH	transcript	84.5579	76.8581	0.137743	0.0213739
ENSGALT00000003436	ENSGALG00000002197	NPM1	transcript	452.068	440.147	0.038554	0.0214512
ENSGALT00000013737	ENSGALG00000008431	SMARCA1	transcript	19.3028	22.0129	-0.189538	0.0216615
ENSGALT00000092473	ENSGALG00000003370	KIAA1191	transcript	8.51145	10.5363	-0.307889	0.0216923
ENSGALT00000096050	ENSGALG00000012791	TBXAS1	transcript	4.40028	2.56653	0.777778	0.0217
ENSGALT00000102111	ENSGALG00000011389	TRAF3	transcript	22.1053	16.1462	0.453199	0.0217012
ENSGALT00000068504	ENSGALG00000042001	-	transcript	22.2639	51.933	-1.22194	0.0217142
ENSGALT00000005001	ENSGALG00000003161	GDF3	transcript	13.7662	9.3571	0.556996	0.0217163
ENSGALT00000051997	ENSGALG00000034004	TRIM3	transcript	10.9014	14.7571	-0.436893	0.0217549
ENSGALT00000029324	ENSGALG00000013723	OASL	transcript	71.226	148.029	-1.05541	0.021756
ENSGALT00000059013	ENSGALG00000007125	PARD3	transcript	3.01801	4.13948	-0.455853	0.0218163
ENSGALT00000077309	ENSGALG00000038528	-	transcript	47.4257	52.198	-0.138326	0.0218179
ENSGALT00000106526	ENSGALG00000003217	LITAF	transcript	24.6848	15.5541	0.666326	0.0220043
ENSGALT00000101092	ENSGALG00000052481	-	transcript	8.03105	10.3196	-0.361723	0.0221307
ENSGALT00000097369	ENSGALG00000048309	-	transcript	2.05752	3.02826	-0.557581	0.0222703
ENSGALT00000082653	ENSGALG00000034258	C25H1ORF43	transcript	25.3379	23.9491	0.0813243	0.0222991
ENSGALT00000025070	ENSGALG00000015551	GRIN3A	transcript	2.30039	4.4958	-0.966702	0.0223671
ENSGALT00000071796	ENSGALG00000006867	QRICH1	transcript	20.4512	22.5509	-0.140999	0.0224376
ENSGALT00000059478	ENSGALG00000039080	CD44	transcript	65.8923	53.5056	0.300419	0.0224869
ENSGALT00000077252	ENSGALG00000033567	-	transcript	5.77803	7.24459	-0.326326	0.0225277
ENSGALT00000057291	ENSGALG00000006305	DTYMK	transcript	24.6916	23.3154	0.0827373	0.022623
ENSGALT00000024957	ENSGALG00000015474	CD80	transcript	22.9955	17.0918	0.428045	0.0226641
ENSGALT00000083860	ENSGALG00000043535	RIPK2	transcript	9.74188	4.99452	0.963854	0.0226752
ENSGALT00000001570	ENSGALG00000001048	OLFML2A	transcript	10.7982	12.087	-0.162658	0.0229284
ENSGALT00000053156	ENSGALG00000010879	FGGY	transcript	1.88835	0.198138	3.25254	0.023096
ENSGALT00000074327	ENSGALG00000031615	FAIM2	transcript	3.8082	5.8722	-0.624794	0.0231101
ENSGALT00000066097	ENSGALG00000007302	-	transcript	4.35973	5.64175	-0.371902	0.0232164
ENSGALT00000085580	ENSGALG00000006974	DDX27	transcript	10.8343	1.9676	2.4611	0.0232373
ENSGALT00000047717	ENSGALG00000043035	SHISA2	transcript	30.7701	55.3473	-0.846982	0.023251
ENSGALT00000083500	ENSGALG00000045511	PARP9	transcript	29.0432	20.3702	0.511743	0.0234524
ENSGALT00000094557	ENSGALG00000010669	TDP1	transcript	12.4504	11.1532	0.158737	0.023462
ENSGALT00000108101	ENSGALG00000011544	BCL2L14	transcript	11.2022	6.77368	0.725766	0.0235903
ENSGALT00000015508	ENSGALG00000009525	HAT1	transcript	14.7114	13.334	0.141826	0.0236215
ENSGALT00000074255	ENSGALG00000010702	ADSS	transcript	77.8652	66.0433	0.237568	0.0238497
ENSGALT00000070506	ENSGALG00000038817	CKS2	transcript	3.89964	3.18787	0.29075	0.0238968
ENSGALT00000083368	ENSGALG00000044226	-	transcript	36.9049	50.8056	-0.461175	0.0239431
ENSGALT00000084199	ENSGALG00000003950	CNOT8	transcript	19.8131	22.0278	-0.152869	0.0240449
ENSGALT00000020091	ENSGALG00000012296	EIF3L	transcript	123.68	111.304	0.15211	0.0240541
ENSGALT00000078996	ENSGALG00000042471	IL2RA	transcript	51.4479	42.8234	0.264713	0.0242894
ENSGALT00000015699	ENSGALG00000009639	DDX60	transcript	7.0793	17.6022	-1.31408	0.0242966
ENSGALT00000028102	ENSGALG00000017414	JUP	transcript	15.8201	19.2357	-0.282031	0.0243072
ENSGALT00000055523	ENSGALG00000010879	FGGY	transcript	0.356591	2.94956	-3.04816	0.0243384
ENSGALT00000016032	ENSGALG00000009858	SLC30A1	transcript	30.0775	26.1306	0.202948	0.0243995
ENSGALT00000018267	ENSGALG00000011203	HPSE	transcript	33.5387	23.1314	0.535971	0.024448
ENSGALT00000037743	ENSGALG00000010286	DLST	transcript	42.8634	35.8863	0.25631	0.0244552
ENSGALT00000087058	ENSGALG00000033950	DERL1	transcript	8.80562	1.75219	2.32927	0.0244607
ENSGALT00000075671	ENSGALG00000039891	ANP32E	transcript	91.8345	86.8552	0.0804242	0.0245343
ENSGALT00000009835	ENSGALG00000006096	RPS13	transcript	244.863	212.632	0.203619	0.0245479
ENSGALT00000059152	ENSGALG00000042321	LYN	transcript	207.402	178.449	0.216916	0.0245821
ENSGALT00000054757	ENSGALG00000039628	AFAP1L1	transcript	7.31465	9.36396	-0.35633	0.0246834
ENSGALT00000095365	ENSGALG00000008369	ABCC5	transcript	14.0063	15.3501	-0.132172	0.0247296
ENSGALT00000053590	ENSGALG00000031511	HIP1R	transcript	16.807	17.7987	-0.0827076	0.0247706
ENSGALT00000093370	ENSGALG00000049229	-	transcript	11.4251	17.0495	-0.577523	0.0247942
ENSGALT00000103468	ENSGALG00000047269	TMEM135	transcript	12.3683	14.0463	-0.183537	0.0247962
ENSGALT00000080964	ENSGALG00000032992	NR3C1	transcript	17.6481	20.2709	-0.199904	0.0249203
ENSGALT00000059788	ENSGALG00000013990	RPS12	transcript	612.554	492.401	0.315002	0.0249799
ENSGALT00000086440	ENSGALG00000045684	-	transcript	52.2892	67.0583	-0.358901	0.0249807
ENSGALT00000107122	ENSGALG00000007579	APBB1IP	transcript	6.48064	19.1655	-1.5643	0.0250317
ENSGALT00000016332	ENSGALG00000010051	MOCS1	transcript	6.65579	4.50959	0.561612	0.0250724
ENSGALT00000101705	ENSGALG00000028140	CNTFR	transcript	2.36205	4.55055	-0.946003	0.0250944
ENSGALT00000008512	ENSGALG00000005309	TKT	transcript	61.8075	49.8989	0.308776	0.0251312
ENSGALT00000070525	ENSGALG00000012484	RIF1	transcript	19.5715	14.0861	0.47448	0.0253739
ENSGALT00000039142	ENSGALG00000008346	CASP18	transcript	15.3744	12.78	0.266644	0.0254398
ENSGALT00000095924	ENSGALG00000006886	DACH2	transcript	0.461696	2.49152	-2.43201	0.0254569
ENSGALT00000049937	ENSGALG00000036111	ITM2C	transcript	5.97553	10.2534	-0.778968	0.0255708
ENSGALT00000091771	ENSGALG00000021475	ADAR1	transcript	30.2837	26.0373	0.217964	0.0256833
ENSGALT00000012072	ENSGALG00000007466	EDNRB2	transcript	57.6342	80.2676	-0.477893	0.0256839
ENSGALT00000012073	ENSGALG00000007466	EDNRB2	transcript	31.9046	41.969	-0.395558	0.0257158
ENSGALT00000004392	ENSGALG00000002781	BRCA1	transcript	17.3003	13.3117	0.3781	0.0257213
ENSGALT00000098319	ENSGALG00000051203	-	transcript	5.51226	1.90499	1.53286	0.0257468
ENSGALT00000053364	ENSGALG00000008154	SRPK2	transcript	17.4362	19.23	-0.141274	0.0258073
ENSGALT00000078073	ENSGALG00000031637	ICOSLG	transcript	53.4139	67.3969	-0.335466	0.0259002
ENSGALT00000099419	ENSGALG00000019979	DYNLT1	transcript	4.20322	6.63596	-0.65881	0.0259306
ENSGALT00000063928	ENSGALG00000037646	BRD8	transcript	21.9627	18.7911	0.225003	0.0259545
ENSGALT00000023629	ENSGALG00000014659	C1R	transcript	20.2987	9.09639	1.15802	0.0259609
ENSGALT00000059989	ENSGALG00000015056	LAMA3	transcript	4.61175	6.49463	-0.493931	0.0260339
ENSGALT00000100504	ENSGALG00000020417	ISCA2	transcript	4.68788	6.04093	-0.365834	0.0260435
ENSGALT00000009734	ENSGALG00000006043	RBBP6	transcript	3.73343	4.76278	-0.351304	0.0261339
ENSGALT00000097343	ENSGALG00000011505	MARK3	transcript	7.0504	8.56412	-0.2806	0.0261809
ENSGALT00000069208	ENSGALG00000040875	EDC4	transcript	17.2602	13.423	0.362738	0.0261926
ENSGALT00000040502	ENSGALG00000004980	kcnma1	transcript	7.50461	4.61901	0.700192	0.0262054
ENSGALT00000053181	ENSGALG00000039734	CERS5	transcript	47.4301	41.4223	0.195395	0.0262205
ENSGALT00000003670	ENSGALG00000002329	CCL1	transcript	19.1875	12.265	0.645622	0.0263969
ENSGALT00000020629	ENSGALG00000012640	TMEM263	transcript	23.8211	30.2345	-0.343955	0.0266219
ENSGALT00000081220	ENSGALG00000026152	-	transcript	148.055	82.2405	0.848212	0.0266504
ENSGALT00000005570	ENSGALG00000003520	POLG2	transcript	15.4819	20.262	-0.388196	0.026759
ENSGALT00000012571	ENSGALG00000007752	COPS7B	transcript	11.061	12.1289	-0.132974	0.0269961
ENSGALT00000106562	ENSGALG00000041094	SYT1	transcript	2.28491	2.92172	-0.354677	0.0271973
ENSGALT00000009002	ENSGALG00000005608	SLC9A3R2	transcript	8.94437	11.1361	-0.316193	0.0272614
ENSGALT00000052694	ENSGALG00000011192	PHF10	transcript	34.3327	28.4728	0.270002	0.0272963
ENSGALT00000016762	ENSGALG00000010303	-	transcript	5.52989	4.29533	0.364483	0.0273184
ENSGALT00000045031	ENSGALG00000008840	ACSL5	transcript	3.15716	1.33792	1.23863	0.0274837
ENSGALT00000009741	ENSGALG00000006048	-	transcript	3.8779	2.90384	0.417314	0.0275664
ENSGALT00000028346	ENSGALG00000017644	COTL1	transcript	441.585	379.649	0.218024	0.0276029
ENSGALT00000076429	ENSGALG00000036942	KCNA3	transcript	31.4595	19.5807	0.684067	0.0276401
ENSGALT00000027726	ENSGALG00000017166	RAB39A	transcript	6.02744	7.34815	-0.285837	0.0276522
ENSGALT00000032779	ENSGALG00000020528	INIP	transcript	8.19671	15.3727	-0.90725	0.0278774
ENSGALT00000011268	ENSGALG00000006955	CCNJ	transcript	6.8825	4.68066	0.55622	0.0279057
ENSGALT00000089295	ENSGALG00000046614	S100A13	transcript	22.8842	18.1785	0.332119	0.0280172
ENSGALT00000088636	ENSGALG00000004794	H2AFY2	transcript	2.57821	0.924702	1.47931	0.0280556
ENSGALT00000010709	ENSGALG00000006630	COMMD7	transcript	16.0032	18.8714	-0.237836	0.0280763
ENSGALT00000010418	ENSGALG00000026302	SRPRB	transcript	33.0134	36.5061	-0.145083	0.0281218
ENSGALT00000015273	ENSGALG00000008676	RRBP1	transcript	37.8842	50.8373	-0.42429	0.0281526
ENSGALT00000020128	ENSGALG00000012319	-	transcript	0.688021	1.80988	-1.39537	0.0283437
ENSGALT00000045583	ENSGALG00000054420	-	transcript	7.34896	6.46684	0.184479	0.0284724
ENSGALT00000014523	ENSGALG00000008937	PPP1R21	transcript	27.7265	23.9919	0.208718	0.0284801
ENSGALT00000045819	ENSGALG00000003498	TAF8	transcript	7.38762	4.65827	0.665314	0.0286988
ENSGALT00000062888	ENSGALG00000042020	CG-16	transcript	2.45245	4.42417	-0.851185	0.0287332
ENSGALT00000104051	ENSGALG00000034876	PDP1	transcript	5.81663	8.16218	-0.488772	0.02878
ENSGALT00000045095	ENSGALG00000048325	GBP	transcript	24.8691	7.54027	1.72167	0.0288965
ENSGALT00000100465	ENSGALG00000046776	-	transcript	11.704	12.3786	-0.0808518	0.0290705
ENSGALT00000101294	ENSGALG00000047827	TMEM86A	transcript	4.35043	7.00251	-0.686714	0.0291064
ENSGALT00000001362	ENSGALG00000000927	ANGPTL2	transcript	16.6781	21.5513	-0.36982	0.0291095
ENSGALT00000078626	ENSGALG00000034591	-	transcript	2.70493	1.30703	1.0493	0.029122
ENSGALT00000043218	ENSGALG00000026971	-	transcript	17.6408	15.0253	0.231527	0.0291613
ENSGALT00000101626	ENSGALG00000042297	ANKRD13D	transcript	3.65973	4.80537	-0.392911	0.0292197
ENSGALT00000097560	ENSGALG00000016185	SLC37A1	transcript	2.88684	0.991016	1.54251	0.029297
ENSGALT00000014129	ENSGALG00000008681	NSMF	transcript	4.81638	3.26917	0.559026	0.0293126
ENSGALT00000051196	ENSGALG00000033195	IGF2BP2	transcript	13.0607	8.72864	0.581403	0.029394
ENSGALT00000053358	ENSGALG00000012156	DPP10	transcript	1.7145	3.23217	-0.914714	0.0294049
ENSGALT00000068073	ENSGALG00000033950	DERL1	transcript	36.5634	46.6196	-0.350534	0.0294172
ENSGALT00000071842	ENSGALG00000030609	REXO4	transcript	9.61141	8.77993	0.130538	0.0294508
ENSGALT00000079787	ENSGALG00000007185	COQ5	transcript	0.740819	4.54137	-2.61593	0.0294737
ENSGALT00000094055	ENSGALG00000009168	AFF2	transcript	1.81076	6.10699	-1.75387	0.0294983
ENSGALT00000046847	ENSGALG00000007216	TVP23A	transcript	7.63324	9.40502	-0.301136	0.0295052
ENSGALT00000014112	ENSGALG00000008666	CTLA4	transcript	8.14926	5.73309	0.507355	0.0295133
ENSGALT00000014499	ENSGALG00000008918	LAMP5	transcript	6.81308	2.85091	1.25688	0.0295684
ENSGALT00000013999	ENSGALG00000008597	MRPL2	transcript	41.3667	39.8966	0.0522043	0.0296276
ENSGALT00000102806	ENSGALG00000048338	-	transcript	8.26114	4.39255	0.911281	0.0296525
ENSGALT00000004733	ENSGALG00000002990	PRELID1	transcript	148.909	130.347	0.19207	0.0297047
ENSGALT00000018328	ENSGALG00000011238	WLS	transcript	11.852	14.5576	-0.296639	0.0297472
ENSGALT00000009828	ENSGALG00000006092	-	transcript	9.18487	11.5489	-0.33042	0.029869
ENSGALT00000009968	ENSGALG00000006174	VSTM4	transcript	12.4477	16.9367	-0.444278	0.0299217
ENSGALT00000052516	ENSGALG00000036677	ITSN1	transcript	44.206	35.1877	0.329173	0.030003
ENSGALT00000081812	ENSGALG00000012117	STEAP3	transcript	2.96629	0.827281	1.84221	0.0301361
ENSGALT00000093485	ENSGALG00000011870	HIF1A	transcript	5.67788	4.08446	0.475207	0.0302157
ENSGALT00000066755	ENSGALG00000011290	RPL15	transcript	501.881	6.51358	6.26775	0.0302979
ENSGALT00000045568	ENSGALG00000028807	AP1AR	transcript	18.3704	16.2376	0.178045	0.0304201
ENSGALT00000026538	ENSGALG00000016447	PDIA6	transcript	74.4301	92.1688	-0.308393	0.0305036
ENSGALT00000075332	ENSGALG00000035505	AOAH	transcript	22.6522	14.0737	0.686646	0.0305145
ENSGALT00000077825	ENSGALG00000039080	CD44	transcript	8.64921	5.79296	0.578267	0.030828
ENSGALT00000019048	ENSGALG00000011655	IQCB1	transcript	5.619	7.01332	-0.319784	0.0308674
ENSGALT00000050048	ENSGALG00000031375	CHST7	transcript	30.3997	23.1281	0.39441	0.0309769
ENSGALT00000102476	ENSGALG00000048325	GBP	transcript	12.7521	4.35724	1.54925	0.0310069
ENSGALT00000016799	ENSGALG00000010318	TMED10	transcript	105.334	100.79	0.0636131	0.0310454
ENSGALT00000002146	ENSGALG00000001410	SPNS3	transcript	5.2944	3.64118	0.540062	0.0311785
ENSGALT00000088820	ENSGALG00000009422	RGS10	transcript	32.6785	26.4751	0.303707	0.0312695
ENSGALT00000096236	ENSGALG00000028341	-	transcript	13.7535	9.09936	0.595962	0.0312829
ENSGALT00000013608	ENSGALG00000008357	TPCN1	transcript	12.9552	13.1354	-0.0199255	0.0313731
ENSGALT00000054804	ENSGALG00000003891	ZNF423	transcript	4.17824	7.50467	-0.844893	0.031476
ENSGALT00000073900	ENSGALG00000033170	GMDS	transcript	4.98271	6.82617	-0.454145	0.0314828
ENSGALT00000006269	ENSGALG00000003936	PPT1	transcript	82.5896	66.6759	0.308795	0.03157
ENSGALT00000051814	ENSGALG00000037935	RARA	transcript	13.2305	14.9286	-0.174212	0.0315911
ENSGALT00000107309	ENSGALG00000009421	SRSF5	transcript	30.7353	36.0338	-0.229453	0.0316928
ENSGALT00000096528	ENSGALG00000011958	TEF	transcript	8.88835	11.434	-0.363344	0.0317192
ENSGALT00000062072	ENSGALG00000039995	-	transcript	32.8051	31.5082	0.0581918	0.0317411
ENSGALT00000020720	ENSGALG00000012692	SIRT5	transcript	13.2336	10.5812	0.322699	0.031791
ENSGALT00000087140	ENSGALG00000043935	AFF1	transcript	8.84352	6.66457	0.408108	0.0319227
ENSGALT00000039062	ENSGALG00000006974	DDX27	transcript	18.7807	25.5213	-0.442454	0.0320433
ENSGALT00000063609	ENSGALG00000033885	RAP1GAP2	transcript	3.37346	4.91689	-0.543516	0.0321559
ENSGALT00000015996	ENSGALG00000009839	PPIG	transcript	21.9227	24.4546	-0.15768	0.0321662
ENSGALT00000093999	ENSGALG00000009738	CTBP2	transcript	6.67886	9.02712	-0.434665	0.0321799
ENSGALT00000066504	ENSGALG00000030550	ATP2B1	transcript	12.5573	10.2713	0.289909	0.0322708
ENSGALT00000074694	ENSGALG00000003010	NUP93	transcript	25.2914	22.33	0.179659	0.0323833
ENSGALT00000026334	ENSGALG00000016323	PDK3	transcript	29.234	17.0931	0.774237	0.0324187
ENSGALT00000039050	ENSGALG00000020260	PGRMC1	transcript	23.3182	26.613	-0.190677	0.0324204
ENSGALT00000084062	ENSGALG00000045814	CRLF2	transcript	3.92013	2.26489	0.791461	0.0324699
ENSGALT00000013262	ENSGALG00000008160	CNNM2	transcript	0.952115	3.19598	-1.74705	0.0325131
ENSGALT00000022861	ENSGALG00000014127	-	transcript	17.7436	14.9331	0.248781	0.032525
ENSGALT00000077591	ENSGALG00000034939	-	transcript	7.32295	5.73977	0.351433	0.0325323
ENSGALT00000083617	ENSGALG00000015339	RPL24	transcript	796.516	751.186	0.0845339	0.0326523
ENSGALT00000038732	ENSGALG00000009495	FGFR2	transcript	4.46567	5.86175	-0.392454	0.0327674
ENSGALT00000059730	ENSGALG00000035478	FAM91A1	transcript	20.767	17.8046	0.222041	0.0328684
ENSGALT00000078114	ENSGALG00000002225	RFFL	transcript	9.57181	5.05736	0.920408	0.0330193
ENSGALT00000092292	ENSGALG00000003416	FAM160A2	transcript	4.43521	2.14969	1.04488	0.0331492
ENSGALT00000098682	ENSGALG00000015681	NRIP1	transcript	0.792918	2.35759	-1.57207	0.033185
ENSGALT00000048354	ENSGALG00000005678	FLNB	transcript	101.068	72.1454	0.486346	0.0332265
ENSGALT00000069079	ENSGALG00000041787	PLA2G15	transcript	61.0716	46.0078	0.408623	0.0332926
ENSGALT00000013522	ENSGALG00000008306	FGL2	transcript	171.545	127.108	0.432529	0.0333221
ENSGALT00000106566	ENSGALG00000049798	HDGFL3	transcript	24.6852	26.4236	-0.0981813	0.0333897
ENSGALT00000093316	ENSGALG00000003213	LGALS2	transcript	8.15474	2.84468	1.51937	0.0335811
ENSGALT00000015558	ENSGALG00000009556	PRICKLE1	transcript	4.37284	6.24936	-0.515137	0.0335897
ENSGALT00000108064	ENSGALG00000013406	EOGT	transcript	10.1142	12.4771	-0.302898	0.0336136
ENSGALT00000071351	ENSGALG00000016356	TDRP	transcript	4.51449	6.09225	-0.432412	0.0336774
ENSGALT00000045694	ENSGALG00000027093	chTLR1-type2	transcript	4.45947	2.24837	0.987992	0.0337696
ENSGALT00000106352	ENSGALG00000006443	MADPRT1	transcript	3.49317	1.32915	1.39403	0.0338032
ENSGALT00000096817	ENSGALG00000009372	PHC3	transcript	2.02115	0.285245	2.8249	0.0338117
ENSGALT00000017333	ENSGALG00000010654	TRAPPC11	transcript	22.8365	26.3665	-0.207363	0.0338141
ENSGALT00000016049	ENSGALG00000009871	RCOR3	transcript	11.0237	12.8999	-0.226753	0.0338183
ENSGALT00000099825	ENSGALG00000032701	LY96	transcript	46.1026	40.3209	0.19332	0.0339441
ENSGALT00000086956	ENSGALG00000038636	LAPTM5	transcript	162.338	130.463	0.31536	0.0340007
ENSGALT00000091638	ENSGALG00000004045	AGAP1	transcript	12.2338	12.5413	-0.0358059	0.0340574
ENSGALT00000102626	ENSGALG00000054913	-	transcript	4.8549	6.97869	-0.523514	0.0341015
ENSGALT00000030421	ENSGALG00000015395	CD200L	transcript	5.43956	3.91569	0.474225	0.0341199
ENSGALT00000058071	ENSGALG00000050897	TNIK	transcript	32.863	27.2276	0.271394	0.0341424
ENSGALT00000061188	ENSGALG00000036527	SYBU	transcript	2.71862	5.17545	-0.928808	0.0342672
ENSGALT00000009407	ENSGALG00000005854	CLUH	transcript	18.3663	16.1042	0.189623	0.0343144
ENSGALT00000020082	ENSGALG00000012289	SHPRH	transcript	11.6085	5.0743	1.1939	0.0343203
ENSGALT00000018600	ENSGALG00000011403	SRP72	transcript	31.2057	33.3996	-0.0980179	0.0343781
ENSGALT00000097440	ENSGALG00000006530	TSSC4	transcript	0.535052	2.41011	-2.17135	0.0343931
ENSGALT00000100057	ENSGALG00000028341	-	transcript	17.4966	8.49229	1.04285	0.0345035
ENSGALT00000000171	ENSGALG00000000122	GNB2L1	transcript	438.41	402.427	0.123555	0.0345279
ENSGALT00000023646	ENSGALG00000014674	CLSTN3	transcript	9.49192	7.02267	0.43468	0.0345423
ENSGALT00000022562	ENSGALG00000013907	KDR	transcript	19.8251	23.2804	-0.23179	0.0345674
ENSGALT00000032201	ENSGALG00000010769	HPGD	transcript	74.7906	48.0143	0.639393	0.0346746
ENSGALT00000004057	ENSGALG00000012137	KTN1	transcript	37.1915	32.5918	0.190461	0.0348753
ENSGALT00000036273	ENSGALG00000005024	-	transcript	3.31814	5.30367	-0.676618	0.0350478
ENSGALT00000087153	ENSGALG00000045529	RAB15	transcript	5.42108	3.52116	0.62253	0.0351911
ENSGALT00000102669	ENSGALG00000008582	ADAM23	transcript	2.45628	13.9434	-2.50504	0.0352023
ENSGALT00000017695	ENSGALG00000010886	PAQR3	transcript	7.69727	5.92225	0.378201	0.0352341
ENSGALT00000101223	ENSGALG00000004881	-	transcript	12.4173	17.2754	-0.476374	0.035243
ENSGALT00000069645	ENSGALG00000037686	NBN	transcript	23.6977	19.866	0.254446	0.035302
ENSGALT00000081677	ENSGALG00000033557	CTSH	transcript	145.64	124.57	0.225456	0.0355771
ENSGALT00000088027	ENSGALG00000002286	H3F3B	transcript	25.8316	21.0255	0.296995	0.0356564
ENSGALT00000058942	ENSGALG00000032526	B3GNT5	transcript	19.2483	12.7832	0.590483	0.0356979
ENSGALT00000017523	ENSGALG00000010774	SSBP3	transcript	24.5223	29.3946	-0.26146	0.0357212
ENSGALT00000037416	ENSGALG00000011718	ZBTB1	transcript	10.7537	12.1588	-0.177178	0.0357534
ENSGALT00000062515	ENSGALG00000011235	GALNT15	transcript	0.497076	1.69006	-1.76554	0.0358279
ENSGALT00000038204	ENSGALG00000011427	USP37	transcript	15.7433	14.0225	0.166993	0.0358539
ENSGALT00000015119	ENSGALG00000009293	CHN1	transcript	6.06651	7.05476	-0.21773	0.0358825
ENSGALT00000051639	ENSGALG00000035911	CBX4	transcript	21.5133	24.2074	-0.170218	0.0361982
ENSGALT00000094747	ENSGALG00000050127	-	transcript	37.1314	40.5481	-0.126994	0.0362299
ENSGALT00000012805	ENSGALG00000007886	-	transcript	4.3881	8.82813	-1.00851	0.0362336
ENSGALT00000019859	ENSGALG00000012159	ACTR3	transcript	226.444	194.932	0.216186	0.0362545
ENSGALT00000105461	ENSGALG00000004055	C7orf50	transcript	3.26403	2.36867	0.462574	0.0364077
ENSGALT00000065862	ENSGALG00000007018	SLC26A11	transcript	8.73245	9.12311	-0.0631382	0.0365555
ENSGALT00000096417	ENSGALG00000043765	-	transcript	5.22177	1.92569	1.43917	0.0366961
ENSGALT00000036604	ENSGALG00000016691	SLC25A6	transcript	234.798	212.86	0.141516	0.0367044
ENSGALT00000021487	ENSGALG00000013156	ZNF830	transcript	15.6637	18.4589	-0.236889	0.0367525
ENSGALT00000064736	ENSGALG00000014906	MOCS2	transcript	2.78989	0.424402	2.7167	0.036858
ENSGALT00000065854	ENSGALG00000003995	ERAL1	transcript	1.8312	3.36855	-0.879338	0.0370326
ENSGALT00000010666	ENSGALG00000006607	GUCD1	transcript	8.79733	10.3151	-0.229616	0.0370464
ENSGALT00000021390	ENSGALG00000013102	COBL	transcript	0.687392	2.12012	-1.62494	0.0370636
ENSGALT00000061931	ENSGALG00000032660	IFNGR2	transcript	44.7313	36.8296	0.280418	0.0371346
ENSGALT00000007480	ENSGALG00000004695	ECM2	transcript	1.18705	2.62567	-1.14531	0.0372181
ENSGALT00000036706	ENSGALG00000016173	UBASH3A	transcript	13.2014	10.1303	0.382024	0.0372974
ENSGALT00000045074	ENSGALG00000026736	OGN	transcript	41.787	54.4269	-0.381265	0.0373299
ENSGALT00000050464	ENSGALG00000034414	SLU7	transcript	13.0612	17.8383	-0.449686	0.0373675
ENSGALT00000106943	ENSGALG00000002053	POR	transcript	2.33376	0.709449	1.71788	0.0373693
ENSGALT00000061051	ENSGALG00000038636	LAPTM5	transcript	116.662	100.788	0.211018	0.0374979
ENSGALT00000010365	ENSGALG00000006422	-	transcript	12.3561	9.85679	0.32603	0.0378915
ENSGALT00000041379	ENSGALG00000024466	CCL17	transcript	11.5251	4.95044	1.21914	0.0379432
ENSGALT00000024404	ENSGALG00000015122	TAF4B	transcript	6.06383	4.30401	0.494548	0.0379436
ENSGALT00000046373	ENSGALG00000010718	-	transcript	4.48089	0.845249	2.40634	0.0379738
ENSGALT00000096812	ENSGALG00000052628	-	transcript	11.5205	15.3446	-0.413527	0.0379981
ENSGALT00000003016	ENSGALG00000001949	MDH2	transcript	66.3079	61.4282	0.110281	0.038071
ENSGALT00000001955	ENSGALG00000001279	ZNF652	transcript	13.3653	14.5623	-0.123742	0.0381432
ENSGALT00000003386	ENSGALG00000002162	ACO1	transcript	38.1308	32.2247	0.242789	0.0382266
ENSGALT00000010676	ENSGALG00000006613	CTSD	transcript	152.868	190.621	-0.318426	0.0382608
ENSGALT00000098677	ENSGALG00000011153	LY75	transcript	106.154	83.5419	0.345589	0.0384463
ENSGALT00000049933	ENSGALG00000014836	LPIN2	transcript	31.1003	17.8133	0.803971	0.038453
ENSGALT00000077822	ENSGALG00000013695	ZDHHC14	transcript	8.40294	7.14066	0.234835	0.0385765
ENSGALT00000039221	ENSGALG00000000424	BNAS2	transcript	87.4121	73.29	0.254217	0.0386883
ENSGALT00000052078	ENSGALG00000002430	SMN	transcript	9.04085	11.3221	-0.324609	0.038712
ENSGALT00000006973	ENSGALG00000004372	MICU1	transcript	7.79542	8.66669	-0.152855	0.0387333
ENSGALT00000086246	ENSGALG00000000474	RPL36	transcript	501.224	522.303	-0.0594318	0.0387369
ENSGALT00000023822	ENSGALG00000014769	NLN	transcript	5.10808	6.73558	-0.399021	0.0387524
ENSGALT00000021134	ENSGALG00000012956	TMTC1	transcript	22.0341	13.8013	0.674936	0.0387556
ENSGALT00000007342	ENSGALG00000004612	MTHFR	transcript	19.927	16.1002	0.307643	0.0387623
ENSGALT00000102083	ENSGALG00000016590	TLR7	transcript	11.694	17.3578	-0.569812	0.0390201
ENSGALT00000053045	ENSGALG00000032702	ITGA3	transcript	6.73971	9.12989	-0.43791	0.0390484
ENSGALT00000095241	ENSGALG00000004882	PPCS	transcript	11.7577	11.7849	-0.00332831	0.0392225
ENSGALT00000048126	ENSGALG00000014234	ATXN10	transcript	9.63754	8.71063	0.145888	0.0392807
ENSGALT00000011221	ENSGALG00000006925	CCP110	transcript	8.88649	7.10731	0.322309	0.0393049
ENSGALT00000021325	ENSGALG00000013064	NSUN2	transcript	19.8552	17.5693	0.176466	0.0393623
ENSGALT00000051570	ENSGALG00000040506	NARS	transcript	23.8078	32.0403	-0.428455	0.0393703
ENSGALT00000088871	ENSGALG00000008765	C1D	transcript	13.7832	10.8435	0.346075	0.03951
ENSGALT00000061824	ENSGALG00000041337	OTUD6B	transcript	32.3087	30.0552	0.104307	0.0395614
ENSGALT00000050723	ENSGALG00000043596	SNED1	transcript	8.78449	12.3474	-0.491179	0.0396041
ENSGALT00000107869	ENSGALG00000044996	TMEM71	transcript	0	1.69598	#NAME?	0.0396143
ENSGALT00000011635	ENSGALG00000007185	COQ5	transcript	18.6094	15.5435	0.259724	0.0397735
ENSGALT00000021155	ENSGALG00000012968	RMND1	transcript	23.183	21.212	0.128188	0.0398493
ENSGALT00000046508	ENSGALG00000035799	SHISA9	transcript	2.29737	3.15585	-0.458047	0.0398612
ENSGALT00000094267	ENSGALG00000052140	-	transcript	2.74778	4.40915	-0.682231	0.0399495
ENSGALT00000098556	ENSGALG00000055075	FMNL3	transcript	8.16325	9.37933	-0.200342	0.0399733
ENSGALT00000009961	ENSGALG00000006170	LRRC8C	transcript	12.2949	13.6303	-0.148762	0.0399876
ENSGALT00000041019	ENSGALG00000003196	RNASE6	transcript	101.479	59.0265	0.781747	0.0399916
ENSGALT00000017276	ENSGALG00000010619	CC2D1B	transcript	41.5532	43.6474	-0.0709347	0.0399966
ENSGALT00000012101	ENSGALG00000007485	TFR2	transcript	35.1263	27.1957	0.369175	0.0400467
ENSGALT00000045818	ENSGALG00000027232	C1QTNF2	transcript	2.66998	4.32656	-0.696391	0.0400468
ENSGALT00000081231	ENSGALG00000042340	GTF2H1	transcript	27.575	24.8154	0.152125	0.0400842
ENSGALT00000014314	ENSGALG00000008806	RPL12	transcript	698.955	670.713	0.059504	0.0401296
ENSGALT00000018727	ENSGALG00000011490	CMTM6	transcript	33.8108	27.1306	0.317563	0.0402133
ENSGALT00000076238	ENSGALG00000043701	ELK3	transcript	14.9495	16.9634	-0.182328	0.0402422
ENSGALT00000093718	ENSGALG00000049529	-	transcript	9.45695	12.6146	-0.415644	0.0403393
ENSGALT00000095416	ENSGALG00000002506	SPSB1	transcript	10.3655	8.69833	0.252986	0.0404596
ENSGALT00000006768	ENSGALG00000004255	SNX8	transcript	11.7305	14.8094	-0.33625	0.040502
ENSGALT00000044557	ENSGALG00000006956	ARIH2	transcript	8.26548	6.00411	0.461149	0.0405074
ENSGALT00000094852	ENSGALG00000007000	NR2F2	transcript	29.4097	37.1981	-0.338938	0.0405305
ENSGALT00000003210	ENSGALG00000002062	SRP68	transcript	27.1217	28.4466	-0.0688092	0.0407319
ENSGALT00000102294	ENSGALG00000014103	FRYL	transcript	4.49707	6.93579	-0.625075	0.0408679
ENSGALT00000103306	ENSGALG00000054180	-	transcript	9.97102	2.31009	2.10979	0.0409021
ENSGALT00000051460	ENSGALG00000038838	NSMAF	transcript	3.72084	4.91185	-0.400637	0.0410389
ENSGALT00000092140	ENSGALG00000015226	SPIDR	transcript	8.66149	7.01381	0.304417	0.0410597
ENSGALT00000005655	ENSGALG00000003572	-	transcript	9.5882	23.6203	-1.3007	0.0410927
ENSGALT00000039230	ENSGALG00000004254	TMEM120B	transcript	8.13281	6.39368	0.347106	0.0411703
ENSGALT00000086171	ENSGALG00000012594	NTRK2	transcript	2.63907	5.72105	-1.11625	0.0413475
ENSGALT00000018064	ENSGALG00000006343	ACTA2	transcript	4.49332	2.35705	0.930802	0.0413992
ENSGALT00000106829	ENSGALG00000052702	-	transcript	14.9822	16.8399	-0.168639	0.0414512
ENSGALT00000016532	ENSGALG00000010167	PNN	transcript	40.2006	45.7835	-0.187612	0.0415281
ENSGALT00000023545	ENSGALG00000014603	C1S	transcript	38.7165	16.7102	1.21222	0.041542
ENSGALT00000009947	ENSGALG00000006160	HNRNPA0	transcript	28.4414	36.2403	-0.349601	0.0416758
ENSGALT00000005135	ENSGALG00000003248	SUB1	transcript	36.4294	42.1953	-0.211977	0.0418758
ENSGALT00000095289	ENSGALG00000006601	MTMR14	transcript	8.12656	6.5033	0.321473	0.0419851
ENSGALT00000055153	ENSGALG00000030643	VANGL2	transcript	4.62033	5.76391	-0.31905	0.0420021
ENSGALT00000042656	ENSGALG00000028448	SH2D1B	transcript	10.3743	8.57127	0.275435	0.0420218
ENSGALT00000038264	ENSGALG00000010636	PRIMPOL	transcript	9.62651	6.3576	0.59853	0.0420823
ENSGALT00000000542	ENSGALG00000000397	IPO9	transcript	22.8045	19.5046	0.2255	0.0422723
ENSGALT00000051059	ENSGALG00000038957	NAE1	transcript	20.1826	17.2456	0.226883	0.0423274
ENSGALT00000044379	ENSGALG00000026781	ALOX5AP	transcript	30.9178	18.2179	0.763081	0.042355
ENSGALT00000051687	ENSGALG00000039032	FJX1	transcript	4.62252	8.9109	-0.94689	0.0424746
ENSGALT00000022120	ENSGALG00000013594	PARD6G	transcript	11.3981	14.2463	-0.321804	0.0425228
ENSGALT00000038374	ENSGALG00000008380	DGKZ	transcript	13.4612	16.7812	-0.318037	0.0425841
ENSGALT00000092901	ENSGALG00000040557	TFEC	transcript	4.7894	3.39317	0.497208	0.0425992
ENSGALT00000101886	ENSGALG00000055010	MAP1LC3B2	transcript	63.8551	71.5838	-0.164832	0.0426237
ENSGALT00000044926	ENSGALG00000017200	MTMR2	transcript	2.91169	7.77346	-1.4167	0.0427663
ENSGALT00000023947	ENSGALG00000014835	C7	transcript	1.79281	4.88298	-1.44553	0.0427912
ENSGALT00000079070	ENSGALG00000032634	CFAP20	transcript	29.3447	18.9682	0.629517	0.0429183
ENSGALT00000105422	ENSGALG00000053250	ESYT1	transcript	20.5663	26.4963	-0.365507	0.0429483
ENSGALT00000031915	ENSGALG00000020057	PIGF	transcript	0	2.80936	#NAME?	0.0429771
ENSGALT00000090154	ENSGALG00000006022	PSMA1	transcript	74.9774	67.2993	0.155864	0.0430572
ENSGALT00000019307	ENSGALG00000011831	ANKRD50	transcript	15.3176	18.4725	-0.270185	0.0430806
ENSGALT00000042945	ENSGALG00000003681	TOP1	transcript	53.4617	58.9166	-0.14017	0.0433086
ENSGALT00000055820	ENSGALG00000010255	NASP	transcript	10.855	4.71384	1.20339	0.0433851
ENSGALT00000102815	ENSGALG00000005020	-	transcript	2.76292	0.102566	4.75157	0.0434203
ENSGALT00000085634	ENSGALG00000041419	-	transcript	2.87922	4.41623	-0.617138	0.0434677
ENSGALT00000027690	ENSGALG00000017145	MPHOSPH8	transcript	6.79201	7.78799	-0.197412	0.043546
ENSGALT00000079962	ENSGALG00000005770	HMGXB3	transcript	11.2959	9.63488	0.229465	0.0435781
ENSGALT00000056621	ENSGALG00000008881	RGS3	transcript	3.4338	0.0690725	5.63555	0.0436501
ENSGALT00000093832	ENSGALG00000052930	-	transcript	17.0813	21.1648	-0.309251	0.0436552
ENSGALT00000057622	ENSGALG00000030826	CLCN7	transcript	12.3917	9.80971	0.337092	0.0436644
ENSGALT00000096907	ENSGALG00000049473	-	transcript	9.38279	10.6624	-0.184438	0.0437672
ENSGALT00000018588	ENSGALG00000011395	SARAF	transcript	65.4719	55.2199	0.245688	0.0438069
ENSGALT00000015342	ENSGALG00000009421	SRSF5	transcript	31.359	36.3209	-0.211921	0.0438774
ENSGALT00000078625	ENSGALG00000042227	GNLY	transcript	567.183	463.126	0.292408	0.0440936
ENSGALT00000060110	ENSGALG00000000150	RPL9	transcript	383.369	350.9	0.127676	0.0442398
ENSGALT00000061366	ENSGALG00000020775	-	transcript	6.31337	7.15283	-0.180104	0.044318
ENSGALT00000064000	ENSGALG00000016639	KIF13B	transcript	16.1406	16.2798	-0.0123899	0.0443332
ENSGALT00000021234	ENSGALG00000013002	DAP	transcript	31.1423	36.2462	-0.218954	0.0443893
ENSGALT00000010037	ENSGALG00000006220	KCNC1	transcript	7.29606	9.36854	-0.360706	0.0444541
ENSGALT00000046741	ENSGALG00000037716	UBA52	transcript	526.945	450.693	0.225507	0.0444688
ENSGALT00000105727	ENSGALG00000031862	BCL11B	transcript	5.55007	2.22277	1.32015	0.044564
ENSGALT00000000210	ENSGALG00000000154	DENND2D	transcript	14.1447	12.4481	0.184339	0.0445854
ENSGALT00000067141	ENSGALG00000029892	LMO2	transcript	62.6841	76.7922	-0.292861	0.0446353
ENSGALT00000007743	ENSGALG00000004850	ZMIZ1	transcript	10.6152	11.9975	-0.1766	0.0446508
ENSGALT00000014108	ENSGALG00000008663	DDAH1	transcript	9.40156	12.3089	-0.388725	0.0447854
ENSGALT00000087529	ENSGALG00000044996	TMEM71	transcript	7.81527	5.75628	0.441159	0.044831
ENSGALT00000047065	ENSGALG00000036218	RAB4A	transcript	3.75881	0.993603	1.91953	0.0449041
ENSGALT00000017496	ENSGALG00000010758	-	transcript	12.5956	15.1922	-0.270412	0.0449419
ENSGALT00000006382	ENSGALG00000004005	AKR7L	transcript	40.4971	34.1421	0.246268	0.0449729
ENSGALT00000096192	ENSGALG00000047211	FCER1G	transcript	139.446	77.4726	0.847952	0.0449971
ENSGALT00000021150	ENSGALG00000012965	FAM105A	transcript	1.8706	5.84472	-1.64363	0.0450112
ENSGALT00000080116	ENSGALG00000006229	-	transcript	28.5203	35.2394	-0.305198	0.0450529
ENSGALT00000014983	ENSGALG00000009202	RBM45	transcript	26.4537	29.1251	-0.138791	0.0451603
ENSGALT00000043563	ENSGALG00000026970	IFITM3	transcript	592.295	855.801	-0.530961	0.0451634
ENSGALT00000036427	ENSGALG00000017185	TMEM123	transcript	152.504	123.275	0.30697	0.0452242
ENSGALT00000058998	ENSGALG00000029610	RGS9	transcript	15.7017	18.7093	-0.252838	0.0452729
ENSGALT00000008805	ENSGALG00000005481	ARHGEF3	transcript	52.2466	46.2194	0.176838	0.0452746
ENSGALT00000033073	ENSGALG00000009312	RPL22L1	transcript	214.008	208.222	0.039539	0.0454204
ENSGALT00000091054	ENSGALG00000050946	-	transcript	36.2212	15.8936	1.18839	0.0455733
ENSGALT00000067345	ENSGALG00000039563	CNOT11	transcript	29.5171	26.5857	0.150897	0.0456041
ENSGALT00000086550	ENSGALG00000037483	ANP32B	transcript	149.671	145.965	0.0361706	0.0456147
ENSGALT00000045586	ENSGALG00000027126	BLCAP	transcript	34.7068	33.3425	0.0578561	0.0457581
ENSGALT00000104151	ENSGALG00000052408	-	transcript	18.239	22.7243	-0.317209	0.0458826
ENSGALT00000000635	ENSGALG00000000466	LCK	transcript	13.9158	16.343	-0.231952	0.0458883
ENSGALT00000013169	ENSGALG00000008113	PLCL1	transcript	8.1497	9.43165	-0.210762	0.0459293
ENSGALT00000000626	ENSGALG00000003081	SUCO	transcript	1.11647	3.93869	-1.81877	0.0459327
ENSGALT00000018959	ENSGALG00000011609	-	transcript	7.19896	4.62288	0.638997	0.0459676
ENSGALT00000104759	ENSGALG00000015138	ABHD17B	transcript	1.85782	0	Inf	0.045972
ENSGALT00000066688	ENSGALG00000030099	-	transcript	8.93309	7.13949	0.323339	0.0460297
ENSGALT00000001317	ENSGALG00000000895	NUDC	transcript	62.9913	59.6471	0.0787008	0.0461317
ENSGALT00000016642	ENSGALG00000010238	NAP1L1	transcript	148.204	131.988	0.167186	0.0461322
ENSGALT00000102226	ENSGALG00000031487	FSTL4	transcript	3.59874	0	Inf	0.0461437
ENSGALT00000084573	ENSGALG00000045940	-	transcript	17.8331	10.0196	0.831734	0.0462016
ENSGALT00000015061	ENSGALG00000009253	SDE2	transcript	47.3259	50.3246	-0.0886339	0.0462228
ENSGALT00000091854	ENSGALG00000040784	RAB39B	transcript	6.40337	10.9175	-0.769739	0.0462764
ENSGALT00000087592	ENSGALG00000016986	LCP1	transcript	430.568	345.361	0.318137	0.0463711
ENSGALT00000061628	ENSGALG00000014457	ING4	transcript	3.2163	4.37365	-0.443435	0.0464575
ENSGALT00000024692	ENSGALG00000015299	TFG	transcript	27.8737	26.4084	0.0779038	0.0467566
ENSGALT00000007451	ENSGALG00000004676	-	transcript	6.03953	4.34468	0.475186	0.0467595
ENSGALT00000057683	ENSGALG00000005419	ERC2	transcript	1.94206	0	Inf	0.0468132
ENSGALT00000010272	ENSGALG00000006355	SPTY2D1	transcript	30.9171	35.3828	-0.194641	0.0468318
ENSGALT00000075230	ENSGALG00000041760	CLTCL1	transcript	4.81054	16.6802	-1.79387	0.0468958
ENSGALT00000014519	ENSGALG00000008933	CASP7	transcript	12.0401	9.70848	0.310526	0.046953
ENSGALT00000104353	ENSGALG00000047313	-	transcript	0.161265	2.10254	-3.70463	0.0469971
ENSGALT00000103639	ENSGALG00000012289	SHPRH	transcript	0	6.31236	#NAME?	0.0469994
ENSGALT00000052407	ENSGALG00000008633	2022-09-06	transcript	45.7149	42.5459	0.103646	0.0472531
ENSGALT00000019364	ENSGALG00000011870	HIF1A	transcript	31.9038	25.9859	0.295999	0.0473426
ENSGALT00000050796	ENSGALG00000041037	YIPF3	transcript	24.5419	27.107	-0.143419	0.0473804
ENSGALT00000059116	ENSGALG00000033157	ADAMTS10	transcript	3.62289	4.50977	-0.315914	0.0474125
ENSGALT00000009723	ENSGALG00000006037	MCM2	transcript	38.6229	31.0439	0.315146	0.0475524
ENSGALT00000099541	ENSGALG00000011327	NR2C1	transcript	2.75466	4.47072	-0.698635	0.0475683
ENSGALT00000097737	ENSGALG00000002158	GOLGA3	transcript	24.3312	25.4469	-0.0646794	0.0475899
ENSGALT00000011538	ENSGALG00000007123	-	transcript	9.42157	7.29571	0.36892	0.0476581
ENSGALT00000024744	ENSGALG00000015330	PCNP	transcript	27.1743	32.3794	-0.252834	0.0477615
ENSGALT00000091345	ENSGALG00000008312	GSAP	transcript	3.74356	5.89531	-0.655155	0.0477663
ENSGALT00000010597	ENSGALG00000006564	-	transcript	0.851974	2.14535	-1.33233	0.0478983
ENSGALT00000074995	ENSGALG00000016323	PDK3	transcript	0	7.18256	#NAME?	0.0480243
ENSGALT00000014213	ENSGALG00000008733	LPAR3	transcript	2.54006	4.81964	-0.924066	0.0480378
ENSGALT00000071430	ENSGALG00000031839	SUV39H1	transcript	9.98573	7.78193	0.35974	0.0480999
ENSGALT00000099113	ENSGALG00000015388	PRDM1	transcript	3.61573	4.5987	-0.346938	0.0481104
ENSGALT00000089324	ENSGALG00000016463	FAM49A	transcript	4.65941	23.4422	-2.33089	0.0482619
ENSGALT00000099699	ENSGALG00000010130	INTS10	transcript	8.03861	4.83115	0.734581	0.0483201
ENSGALT00000049974	ENSGALG00000040493	PTN	transcript	14.8122	31.4215	-1.08496	0.0484664
ENSGALT00000088864	ENSGALG00000046192	CCL21	transcript	498	348.537	0.514834	0.0485382
ENSGALT00000067485	ENSGALG00000038902	PIM1	transcript	53.4506	45.9097	0.219405	0.048575
ENSGALT00000065356	ENSGALG00000031348	SPPL2A	transcript	59.9685	51.2862	0.225634	0.0488113
ENSGALT00000070118	ENSGALG00000033520	DCSTAMP	transcript	1.45598	0.115436	3.65682	0.0488891
ENSGALT00000012666	ENSGALG00000007808	HID1	transcript	6.12103	7.40033	-0.273814	0.048984
ENSGALT00000033891	ENSGALG00000006642	ADORA2A	transcript	29.7686	36.2109	-0.282634	0.049026
ENSGALT00000105743	ENSGALG00000039349	DISC1	transcript	9.47736	3.1419	1.59285	0.0490376
ENSGALT00000022440	ENSGALG00000013826	ABRACL	transcript	84.6539	84.2659	0.00662611	0.0490571
ENSGALT00000014282	ENSGALG00000008784	-	transcript	1.70606	2.79792	-0.713687	0.0490937
ENSGALT00000026684	ENSGALG00000016536	HADHA	transcript	43.1222	40.4114	0.0936696	0.0491151
ENSGALT00000089467	ENSGALG00000033932	BF1	transcript	16.0269	10.2538	0.644333	0.0491342
ENSGALT00000051958	ENSGALG00000041331	RRP12	transcript	7.90654	6.68248	0.242663	0.0491415
ENSGALT00000030068	ENSGALG00000013489	CCDC82	transcript	8.89269	11.6706	-0.392193	0.04916
ENSGALT00000040547	ENSGALG00000003920	-	transcript	11.5747	10.2854	0.170367	0.0492219
ENSGALT00000004150	ENSGALG00000002634	HDAC3	transcript	18.2628	16.7682	0.123181	0.0493401
ENSGALT00000026984	ENSGALG00000016721	PLCXD1	transcript	33.7724	14.305	1.23933	0.0493689
ENSGALT00000094534	ENSGALG00000047479	-	transcript	9.99848	6.73049	0.570998	0.0493804
ENSGALT00000041394	ENSGALG00000024481	CENPS	transcript	8.58911	7.60008	0.176493	0.0493986
ENSGALT00000079773	ENSGALG00000037050	FABP3	transcript	11.9027	5.428	1.1328	0.0495675
ENSGALT00000017623	ENSGALG00000010842	UBR7	transcript	61.5715	58.6524	0.0700724	0.0496886
ENSGALT00000008435	ENSGALG00000005251	CMTM4	transcript	21.3396	17.5217	0.284393	0.0497321
ENSGALT00000087884	ENSGALG00000045738	-	transcript	5.97561	7.88642	-0.400285	0.0499828
