# Supplementary material for: Transcriptome analysis of differentially expressed circRNAs miRNAs and mRNAs during the challenge of coccidiosis
Source: Front Immunol. 2022 Nov 15;13:910860. doi: 10.3389/fimmu.2022.910860 (PMC9706185; doi:10.3389/fimmu.2022.910860)
Supplement: Supplementary file 4 [file Table_4.xlsx]

## Sheet: Sheet1
down_DEmiRNA	up_DEcircRNA	single-residue-pair match scores	ΔG
gga-miR-458b-5p	novel_circ_0003805	155	-11.72
gga-miR-30e-3p	novel_circ_0003805	153	-11.7
gga-miR-30e-3p	novel_circ_0004433	153	-17.38
gga-miR-1798-3p	novel_circ_0004433_junction_seq	158	-12.46
gga-miR-214b-3p	novel_circ_0001674	153	-18.26
gga-miR-1798-3p	novel_circ_0001674	140	-10.47
gga-miR-1798-3p	novel_circ_0001674_junction_seq	140	-10.47
gga-miR-1729-5p	novel_circ_0004493	153	-14.73
gga-miR-132c-5p	novel_circ_0004143	156	-14.8
up_DEmiRNA	down_DEcircRNA
gga-miR-92-3p	novel_circ_0003969	145	-14.34
gga-miR-92-3p	novel_circ_0004752	148	-10.79
gga-miR-223	novel_circ_0003253	150	-13
gga-miR-200b-3p	novel_circ_0001305	162	-17.24
gga-miR-128-1-5p	novel_circ_0002663	154	-26.71
gga-miR-12247-5p	novel_circ_0002663	142	-24.51
