# Supplementary material for: Transcriptome analysis of differentially expressed circRNAs miRNAs and mRNAs during the challenge of coccidiosis
Source: Front Immunol. 2022 Nov 15;13:910860. doi: 10.3389/fimmu.2022.910860 (PMC9706185; doi:10.3389/fimmu.2022.910860)
Supplement: Supplementary file 5 [file Table_5.xlsx]

## Sheet: Sheet1
up_DEmiRNA	down_DEmRNA
gga-miR-223	ANO1
gga-miR-223	FAM49A
gga-miR-223	AGAP1
gga-miR-223	MAP1LC3B2
gga-miR-223	KIF3B
gga-miR-223	EZR
gga-miR-223	RCOR3
gga-miR-223	LMO2
gga-miR-223	FGFR2
gga-miR-223	SLC49A3
gga-miR-223	SYBU
gga-miR-223	NTRK2
gga-miR-223	DDX60
gga-miR-223	FAM49A
gga-miR-223	ANKRD17
gga-miR-223	ANO1
gga-miR-92-3p	RBPMS2
gga-miR-92-3p	SCFD1
gga-miR-92-3p	SDC2
gga-miR-92-3p	TOB1
gga-miR-92-3p	ADAM23
gga-miR-92-3p	ARMC1
gga-miR-92-3p	SH3PXD2A
gga-miR-92-3p	GOLGA3
gga-miR-92-3p	NKX2-3
gga-miR-92-3p	RAB39A
gga-miR-92-3p	TOB2
gga-miR-92-3p	LRRC8C
gga-miR-92-3p	DGKZ
gga-miR-92-3p	TPCN1
gga-miR-92-3p	SSBP3
gga-miR-92-3p	SYT1
gga-miR-92-3p	SRPK2
gga-miR-92-3p	EOGT
gga-miR-92-3p	RRBP1
gga-miR-92-3p	SPHKAP
gga-miR-92-3p	ANO1
gga-miR-92-3p	DPP10
gga-miR-92-3p	KIAA1191
gga-miR-92-3p	LMO2
gga-miR-92-3p	GSAP
gga-miR-92-3p	GUCD1
gga-miR-92-3p	PPCS
gga-miR-215-5p	NARS
gga-miR-215-5p	PDP1
gga-miR-215-5p	NTRK2
gga-miR-215-5p	PLCL1
gga-miR-215-5p	RPRD1A
gga-miR-128-1-5p	RAP1GAP2
gga-miR-200b-3p	PTPN13
gga-miR-200b-3p	PLCL1
gga-miR-200b-3p	TMEM135
gga-miR-200b-3p	TOB1
gga-miR-200b-3p	EDEM3
gga-miR-200b-3p	CYTH3
gga-miR-200b-3p	ZNF652
gga-miR-200b-3p	RIMKLB
gga-miR-200b-3p	GUCD1
gga-miR-200b-3p	TARDBP
gga-miR-200b-3p	SH3PXD2A
gga-miR-200b-3p	TPCN1
gga-miR-200b-3p	SYT1
gga-miR-200b-3p	FAM49A
gga-miR-200b-3p	DACH2
gga-miR-200b-3p	PRDM1
gga-miR-200b-3p	NTRK2
gga-miR-200b-3p	SDC2
gga-miR-200b-3p	GLCCI1
gga-miR-200b-3p	OLFML2A
gga-miR-200b-3p	ELK3
gga-miR-200b-3p	BRSK2
gga-miR-200b-3p	CDR2
gga-miR-200b-3p	DPP10
gga-miR-200b-3p	ABHD18
gga-miR-200b-3p	PCNP
gga-miR-200b-3p	TMEM263
gga-miR-200b-3p	CNTFR
gga-miR-200b-3p	PRDM16
gga-miR-200b-3p	CBX4
gga-miR-200b-3p	PDP1
gga-miR-200b-3p	CNNM2
gga-miR-200b-3p	GSAP
gga-miR-200b-3p	SNX8
gga-miR-12247-5p	KIF3B
gga-miR-1666	TPCN1
gga-miR-1666	PRDM16
gga-miR-1703-5p	TDRP
gga-miR-1703-5p	GSAP
gga-miR-1703-5p	TMEM86A
gga-miR-1703-5p	C1QTNF2
gga-miR-1703-5p	FAM49A
gga-miR-1703-5p	ING4
gga-miR-1703-5p	RFFL
gga-miR-1703-5p	KIF13B
gga-miR-1703-5p	SHISA2
gga-miR-1703-5p	PRDM16
gga-miR-1703-5p	CCDC25
down_DEmiRNA	up_DEmRNA
gga-miR-142-3p	TAB2
gga-miR-142-3p	ABHD18
gga-miR-142-3p	IPO7
gga-miR-142-3p	PUM1
gga-miR-142-3p	MOCS1
gga-miR-142-3p	ARHGAP12
gga-miR-142-3p	EHD4
gga-miR-142-3p	TESK2
gga-miR-142-3p	FAM91A1
gga-miR-142-3p	CMTM4
gga-miR-30e-3p	DENND1B
gga-miR-30e-3p	PHC3
gga-miR-30e-3p	FAS
gga-miR-30e-3p	PDXK
gga-miR-30e-3p	ETV6
gga-miR-30e-3p	C1GALT1
gga-miR-30e-3p	RIF1
gga-miR-30e-3p	RFFL
gga-miR-30e-3p	FAM49A
gga-miR-455-3p	FRYL
gga-miR-455-3p	BLCAP
gga-miR-455-3p	PTPN2
gga-miR-455-3p	B3GNT5
gga-miR-455-3p	ANO1
gga-miR-455-3p	NLRC5
gga-miR-455-3p	DAZAP1
gga-miR-455-3p	TNFRSF25
gga-miR-455-3p	SAMHD1
gga-miR-455-3p	NAP1L1
gga-miR-455-3p	PCYOX1
gga-miR-455-3p	IGF2BP2
gga-miR-455-3p	NSMF
gga-miR-1729-5p	PLA2G15
gga-miR-1729-5p	BCAT1
gga-miR-1729-5p	SPSB1
gga-miR-1729-5p	DENND1B
gga-miR-1729-5p	AFF1
gga-miR-1729-5p	GMFB
gga-miR-458a-3p	GUSB
gga-miR-458a-3p	SAMHD1
gga-miR-458a-3p	TFR2
gga-miR-458b-5p	FAM49A
gga-miR-458b-5p	SNX13
gga-miR-458b-5p	LYN
gga-miR-458b-5p	KCNMA1
gga-miR-214b-3p	ATP2B1
gga-miR-214b-3p	MMD
gga-miR-214b-3p	PHC3
gga-miR-214b-3p	B3GNT5
gga-miR-214b-3p	BCL11B
gga-miR-214b-3p	C25H1ORF43
gga-miR-214b-3p	EHD3
gga-miR-214b-3p	SGK3
gga-miR-214b-3p	IPO7
gga-miR-214b-3p	NBN
gga-miR-214b-3p	IPPK
gga-miR-214b-3p	UBASH3A
gga-miR-214b-3p	DTX3L
gga-miR-214b-3p	PCGF5
gga-miR-214b-3p	MCM2
gga-miR-214b-3p	PTPRE
gga-miR-214b-3p	NUDC
gga-miR-214b-3p	NSMF
gga-miR-214b-3p	ANP32E
gga-miR-214b-3p	SETP6
gga-miR-214b-3p	BEND3
gga-miR-214b-3p	ABHD17B
gga-miR-214b-3p	STAT1
gga-miR-214b-3p	ABHD18
gga-miR-214b-3p	HIF1A
gga-miR-214b-3p	MOCS1
gga-miR-214b-3p	KCNB2
gga-miR-214b-3p	PSMA1
gga-miR-214b-3p	DNM1L
gga-miR-214b-3p	EHD4
gga-miR-214b-3p	FAM91A1
gga-miR-214b-3p	KCNMA1
gga-miR-214b-3p	TAF4B
gga-miR-214b-3p	EPN2
gga-miR-9b-3p	BCL6
gga-miR-9b-3p	TRAF3
gga-miR-9b-3p	FAM91A1
gga-miR-9b-3p	ADSS
gga-miR-9b-3p	DTX3L
gga-miR-9b-3p	CKS2
gga-miR-9b-3p	CCP110
gga-miR-9b-3p	ARHGAP12
gga-miR-9b-3p	ALOX5AP
gga-miR-9b-3p	CCL19
gga-miR-9b-3p	KAT14
gga-miR-9b-3p	DERL1
gga-miR-9b-3p	ANP32B
gga-miR-9b-3p	ABHD17B
gga-miR-9b-3p	BCAT1
gga-miR-9b-3p	PCGF5
gga-miR-9b-3p	ANP32E
gga-miR-9b-3p	B3GNT5
gga-miR-9b-3p	MMD
gga-miR-9b-3p	KIF23
gga-miR-9b-3p	CAMK2D
gga-miR-9b-3p	DUSP16
gga-miR-9b-3p	PTPN2
gga-miR-9b-3p	FN1
gga-miR-9b-3p	IPPK
gga-miR-29b-3p	PHF10
gga-miR-29b-3p	B3GNT5
gga-miR-29b-3p	TRAF3
gga-miR-29b-3p	KDM4B
gga-miR-29b-3p	BCO1
gga-miR-29b-3p	CASP3
gga-miR-29b-3p	USP34
gga-miR-29b-3p	ABHD18
gga-miR-29b-3p	PPP1R21
gga-miR-29b-3p	ATAD5
gga-miR-29b-3p	ZHX3
gga-miR-29b-3p	FGL2
gga-miR-29b-3p	DENND1B
gga-miR-29b-3p	MMD
gga-miR-29b-3p	BRCA1
gga-miR-29b-3p	CEP192
gga-miR-29b-3p	CERS5
gga-miR-29b-3p	CDC45
gga-miR-153-3p	TESK2
gga-miR-153-3p	CBFB
gga-miR-153-3p	SGK3
gga-miR-153-3p	IPO7
gga-miR-153-3p	TRAF3
gga-miR-153-3p	FAM160A2
gga-miR-153-3p	LAMP5
gga-miR-153-3p	SPPL2A
gga-miR-153-3p	RIF1
gga-miR-153-3p	TAB2
gga-miR-153-3p	MTHFR
gga-miR-153-3p	PTPRE
gga-miR-153-3p	PHC3
gga-miR-153-3p	FN1
gga-miR-153-3p	MTMR2
gga-miR-153-3p	CCNJ
gga-miR-153-3p	TMEM150C
gga-miR-153-3p	GNLY
gga-miR-153-3p	ECI2
gga-miR-153-3p	TMEM123
gga-miR-153-3p	ABHD18
gga-miR-153-3p	KCNB2
gga-miR-132c-5p	KCNB2
gga-miR-132c-5p	MMD
gga-miR-132c-5p	DERL1
gga-miR-132c-5p	IFNGR2
gga-miR-132c-5p	EPN2
gga-miR-132c-5p	PHC3
gga-miR-132c-5p	LYN
gga-miR-132c-5p	CCL4
gga-miR-101-2-5p	IPO7
gga-miR-101-2-5p	IKBKE
gga-miR-101-2-5p	ATXN10
gga-miR-101-2-5p	NAMPT
gga-miR-101-2-5p	PHC3
gga-miR-101-2-5p	CBFB
gga-miR-101-2-5p	REXO4
gga-miR-101-2-5p	PCGF5
gga-miR-101-2-5p	PLA2G15
gga-miR-101-2-5p	KCNMA1
gga-miR-6604-5p	SPPL2A
gga-miR-6604-5p	ABRACL
gga-miR-6651-5p	HIF1A
gga-miR-6651-5p	GCLC
gga-miR-6651-5p	DERL1
gga-miR-6651-5p	FGL2
gga-miR-6651-5p	DRAM1
gga-miR-1798-3p	NLRC5
gga-miR-1798-3p	FRYL
gga-miR-1798-3p	MMD
gga-miR-1798-3p	ABHD18
gga-miR-1798-3p	C1R
gga-miR-1798-3p	IPPK
gga-miR-1798-3p	MPP7
gga-miR-1798-3p	RAB4A
gga-miR-1798-3p	PTPN2
gga-miR-1798-3p	MFSD11
gga-miR-1798-3p	BCL11B
gga-miR-12224-5p	FRYL
gga-miR-12224-5p	MOCS1
gga-miR-12224-5p	NXPE3
gga-miR-12224-5p	GMFB
gga-miR-12224-5p	PHC3
gga-miR-12224-5p	TAB2
gga-miR-12224-5p	IPO7
gga-miR-12224-5p	ITSN1
gga-miR-12224-5p	UBAC2
gga-miR-12224-5p	USP34
gga-miR-12224-5p	DRAM1
gga-miR-12224-5p	HIF1A
